# Supplementary material for: 6-Cyclo­hexyl­methyl-2-cyclo­hexyl­sul­fanyl-5-isopropyl­pyrimidin-4(3H)-one
Source: Acta Crystallogr Sect E Struct Rep Online. 2008 Aug 16;64(Pt 9):o1768. doi: 10.1107/S1600536808025592 (PMC2960565; doi:10.1107/S1600536808025592)
Supplement: Supplementary file 1 [file e-64-o1768-sup1.cif]

##############################################################################
###                                                                        ###
###        Electronic paper (Acta Crystallographica Section E)             ###
###                                                                        ###
##############################################################################
#                                                                            #
# This CIF contains the data in a paper accepted for publication in Acta     #
# Crystallographica Section E. It conforms to the requirements of Notes      #
# for Authors for Section E, and has been peer reviewed under the auspices   #
# of the IUCr Commission on Journals.                                        #
#                                                                            #
# Full details of the Crystallographic Information File format               #
# are given in the paper "The Crystallographic Information File (CIF):       #
# a New Standard Archive File for Crystallography" by S. R. Hall, F. H.      #
# Allen and I. D. Brown [Acta Cryst. (1991), A47, 655-685].                  #
#                                                                            #
# The current version of the core CIF dictionary is obtainable from          #
# ftp://ftp.iucr.org/pub/cif_core.dic. The current version number is 2.4.    #
#                                                                            #
# Software is freely available for graphical display of the structure(s) in  #
# this CIF.  For information consult the CIF home page http://www.iucr.org/  #
# cif/home.html                                                              #
#                                                                            #
# This file may be used for bona fide research purposes within the           #
# scientific community so long as proper attribution is given to the journal # 
# article from which it was obtained.                                        #
#                                                                            #
##############################################################################
                                             
data_I
_audit_creation_method     SHELXL97
_chemical_name_systematic
;
6-Cyclohexylmethyl-2-cyclohexylsulfanyl-5-isopropylpyrimidin-4(3<i>H</i>)-one
;
_chemical_name_common     ?
_chemical_formula_moiety     'C20 H32 N2 O S'
_chemical_formula_sum     'C20 H32 N2 O S'
_chemical_formula_iupac     'C20 H32 N2 O S'
_chemical_formula_weight     348.54
_chemical_melting_point     ?
_symmetry_cell_setting     triclinic
_symmetry_space_group_name_H-M     'P -1'
loop_
    _symmetry_equiv_pos_as_xyz
    'x, y, z'
    '-x, -y, -z'
_cell_length_a     9.9549(16)
_cell_length_b     10.9542(17)
_cell_length_c     12.1054(19)
_cell_angle_alpha     63.250(2)
_cell_angle_beta     69.195(2)
_cell_angle_gamma     63.033(2)
_cell_volume     1031.5(3)
_cell_formula_units_Z     2
_cell_measurement_reflns_used     4697
_cell_measurement_theta_min     1.92
_cell_measurement_theta_max     28.26
_cell_measurement_temperature     298(2)
_exptl_crystal_description     block
_exptl_crystal_colour     colourless
_exptl_crystal_size_max     0.19
_exptl_crystal_size_mid     0.14
_exptl_crystal_size_min     0.12
_exptl_crystal_density_diffrn     1.122
_exptl_crystal_density_meas     ?
_exptl_crystal_density_method     'not measured'
_exptl_crystal_F_000     380
_exptl_absorpt_coefficient_mu     0.166
_exptl_absorpt_correction_type     multi-scan
_exptl_absorpt_process_details     '(<i>SADABS</i>; Bruker, 1998)'
_exptl_absorpt_correction_T_min     0.9692
_exptl_absorpt_correction_T_max     0.9804
_exptl_special_details
;
;
_diffrn_ambient_temperature     298(2)
_diffrn_radiation_type     MoK\a
_diffrn_radiation_wavelength     0.71073
_diffrn_radiation_source     'fine-focus sealed tube'
_diffrn_radiation_monochromator     graphite
_diffrn_measurement_device_type     'Bruker SMART CCD area-detector'
_diffrn_measurement_method     '\f and \w'
_diffrn_detector_area_resol_mean     ?
_diffrn_reflns_number     9017
_diffrn_reflns_av_R_equivalents     0.0465
_diffrn_reflns_av_sigmaI/netI     0.0945
_diffrn_reflns_theta_min     1.92
_diffrn_reflns_theta_max     28.26
_diffrn_reflns_theta_full     28.26
_diffrn_measured_fraction_theta_max     0.938
_diffrn_measured_fraction_theta_full     0.988
_diffrn_reflns_limit_h_min     -13
_diffrn_reflns_limit_h_max     13
_diffrn_reflns_limit_k_min     -13
_diffrn_reflns_limit_k_max     14
_diffrn_reflns_limit_l_min     -16
_diffrn_reflns_limit_l_max     15
_diffrn_standards_number     ?
_diffrn_standards_interval_count     ?
_diffrn_standards_interval_time     ?
_diffrn_standards_decay_%     ?
_refine_special_details
;
Refinement of <i>F</i>^2^ against ALL reflections. The weighted <i>R</i>-factor
<i>wR</i> and goodness of fit <i>S</i> are based on <i>F</i>^2^, conventional
<i>R</i>-factors <i>R</i> are based on <i>F</i>, with <i>F</i> set to zero for
negative <i>F</i>^2^. The threshold expression of <i>F</i>^2^ >
\s(<i>F</i>^2^) is used only for calculating <i>R</i>-factors(gt) <i>etc</i>,
and is not relevant to the choice of reflections for refinement.
<i>R</i>-factors based on <i>F</i>^2^ are statistically about twice as large
as those based on <i>F</i>, and <i>R</i>-factors based on ALL data will be
even larger.
;
_reflns_number_total     4697
_reflns_number_gt     2103
_reflns_threshold_expression     I>2\s(I)
_refine_ls_structure_factor_coef     Fsqd
_refine_ls_matrix_type     full
_refine_ls_R_factor_all     0.1590
_refine_ls_R_factor_gt     0.0654
_refine_ls_wR_factor_gt     0.1575
_refine_ls_wR_factor_ref     0.2158
_refine_ls_goodness_of_fit_ref     0.878
_refine_ls_restrained_S_all     0.878
_refine_ls_number_reflns     4697
_refine_ls_number_parameters     219
_refine_ls_number_restraints     0
_refine_ls_hydrogen_treatment     constr
_refine_ls_weighting_scheme     calc
_refine_ls_weighting_details
            'calc w=1/[\s^2^(Fo^2^)+(0.1P)^2^+0.3399P] where P=(Fo^2^+2Fc^2^)/3'
_atom_sites_solution_hydrogens     geom
_atom_sites_solution_primary     direct
_atom_sites_solution_secondary     difmap
_refine_ls_shift/su_max     0.000
_refine_ls_shift/su_mean     0.000
_refine_diff_density_max     0.175
_refine_diff_density_min     -0.200
_refine_ls_extinction_method     none
_refine_ls_extinction_coef     ?
loop_
    _atom_type_symbol
    _atom_type_description
    _atom_type_scat_dispersion_real
    _atom_type_scat_dispersion_imag
    _atom_type_scat_source
    'C' 'C' 0.0033 0.0016
                         'International Tables Vol C Tables 4.2.6.8 and 6.1.1.4'
    'H' 'H' 0.0000 0.0000
                         'International Tables Vol C Tables 4.2.6.8 and 6.1.1.4'
    'N' 'N' 0.0061 0.0033
                         'International Tables Vol C Tables 4.2.6.8 and 6.1.1.4'
    'O' 'O' 0.0106 0.0060
                         'International Tables Vol C Tables 4.2.6.8 and 6.1.1.4'
    'S' 'S' 0.1246 0.1234
                         'International Tables Vol C Tables 4.2.6.8 and 6.1.1.4'
_computing_data_collection     'SMART (Bruker, 1998)'
_computing_cell_refinement     'SAINT (Bruker, 1998)'
_computing_data_reduction     'SAINT (Bruker, 1998)'
_computing_structure_solution     'SHELXS97 (Sheldrick, 2008)'
_computing_structure_refinement     'SHELXL97 (Sheldrick, 2008)'
_computing_molecular_graphics     'SHELXTL (Sheldrick, 2008)'
_computing_publication_material     'SHELXTL (Sheldrick, 2008)'
loop_
    _atom_site_type_symbol
    _atom_site_label
    _atom_site_fract_x
    _atom_site_fract_y
    _atom_site_fract_z
    _atom_site_U_iso_or_equiv
    _atom_site_adp_type
    _atom_site_calc_flag
    _atom_site_refinement_flags
    _atom_site_occupancy
    _atom_site_disorder_assembly
    _atom_site_disorder_group
    S S1 0.33860(11) 0.15552(12) 0.30395(9) 0.0638(3) Uani d . 1 . .
    O O1 -0.1114(3) 0.0731(3) 0.6134(2) 0.0669(8) Uani d . 1 . .
    N N1 0.1985(3) 0.2729(3) 0.4863(2) 0.0473(7) Uani d . 1 . .
    N N2 0.0978(3) 0.1230(3) 0.4780(2) 0.0514(7) Uani d . 1 . .
    H H2 0.1069 0.0683 0.4405 0.062 Uiso calc R 1 . .
    C C8 -0.0217(4) 0.1378(4) 0.5792(3) 0.0492(8) Uani d . 1 . .
    C C7 0.2013(4) 0.1900(4) 0.4349(3) 0.0465(8) Uani d . 1 . .
    C C13 0.0816(3) 0.2939(3) 0.5876(3) 0.0439(8) Uani d . 1 . .
    C C9 -0.0283(4) 0.2320(4) 0.6356(3) 0.0492(8) Uani d . 1 . .
    C C10 -0.1620(4) 0.2617(4) 0.7421(4) 0.0686(11) Uani d . 1 . .
    H H10 -0.1477 0.3255 0.7702 0.082 Uiso calc R 1 . .
    C C14 0.0877(4) 0.3902(4) 0.6429(3) 0.0522(9) Uani d . 1 . .
    H H14A -0.0149 0.4592 0.6585 0.063 Uiso calc R 1 . .
    H H14B 0.1521 0.4456 0.5817 0.063 Uiso calc R 1 . .
    C C6 0.4652(4) 0.2481(4) 0.2780(3) 0.0551(9) Uani d . 1 . .
    H H6 0.4021 0.3453 0.2833 0.066 Uiso calc R 1 . .
    C C15 0.1495(4) 0.3055(4) 0.7659(3) 0.0531(9) Uani d . 1 . .
    H H15 0.0998 0.2329 0.8188 0.064 Uiso calc R 1 . .
    C C5 0.5566(5) 0.2656(5) 0.1449(4) 0.0801(13) Uani d . 1 . .
    H H5A 0.4871 0.3252 0.0857 0.096 Uiso calc R 1 . .
    H H5B 0.6106 0.1706 0.1356 0.096 Uiso calc R 1 . .
    C C1 0.5698(4) 0.1675(4) 0.3730(4) 0.0675(11) Uani d . 1 . .
    H H1A 0.6276 0.0684 0.3734 0.081 Uiso calc R 1 . .
    H H1B 0.5087 0.1628 0.4566 0.081 Uiso calc R 1 . .
    C C20 0.3203(4) 0.2241(4) 0.7442(4) 0.0671(11) Uani d . 1 . .
    H H20A 0.3720 0.2930 0.6876 0.081 Uiso calc R 1 . .
    H H20B 0.3431 0.1559 0.7039 0.081 Uiso calc R 1 . .
    C C16 0.1092(5) 0.4041(5) 0.8375(4) 0.0779(12) Uani d . 1 . .
    H H16A 0.1537 0.4795 0.7857 0.094 Uiso calc R 1 . .
    H H16B -0.0014 0.4514 0.8545 0.094 Uiso calc R 1 . .
    C C18 0.3361(5) 0.2395(5) 0.9399(4) 0.0860(13) Uani d . 1 . .
    H H18A 0.3673 0.1805 1.0210 0.103 Uiso calc R 1 . .
    H H18B 0.3898 0.3084 0.8947 0.103 Uiso calc R 1 . .
    C C2 0.6803(5) 0.2449(5) 0.3405(4) 0.0806(13) Uani d . 1 . .
    H H2A 0.6225 0.3418 0.3455 0.097 Uiso calc R 1 . .
    H H2B 0.7477 0.1910 0.4013 0.097 Uiso calc R 1 . .
    C C4 0.6718(6) 0.3368(6) 0.1148(4) 0.1012(17) Uani d . 1 . .
    H H4A 0.7343 0.3389 0.0320 0.121 Uiso calc R 1 . .
    H H4B 0.6168 0.4369 0.1124 0.121 Uiso calc R 1 . .
    C C17 0.1662(5) 0.3218(6) 0.9600(4) 0.0909(15) Uani d . 1 . .
    H H17A 0.1430 0.3900 1.0003 0.109 Uiso calc R 1 . .
    H H17B 0.1131 0.2538 1.0158 0.109 Uiso calc R 1 . .
    C C19 0.3812(5) 0.1413(5) 0.8657(4) 0.0842(13) Uani d . 1 . .
    H H19A 0.4922 0.0985 0.8466 0.101 Uiso calc R 1 . .
    H H19B 0.3415 0.0624 0.9170 0.101 Uiso calc R 1 . .
    C C3 0.7749(5) 0.2569(6) 0.2104(6) 0.1060(18) Uani d . 1 . .
    H H3A 0.8383 0.1600 0.2068 0.127 Uiso calc R 1 . .
    H H3B 0.8420 0.3090 0.1908 0.127 Uiso calc R 1 . .
    C C12 -0.1652(6) 0.1229(6) 0.8561(4) 0.0948(15) Uani d . 1 . .
    H H12A -0.1853 0.0600 0.8335 0.142 Uiso calc R 1 . .
    H H12B -0.2446 0.1483 0.9239 0.142 Uiso calc R 1 . .
    H H12C -0.0679 0.0732 0.8823 0.142 Uiso calc R 1 . .
    C C11 -0.3132(4) 0.3452(5) 0.6950(5) 0.0978(16) Uani d . 1 . .
    H H11A -0.3070 0.4320 0.6245 0.147 Uiso calc R 1 . .
    H H11B -0.3949 0.3714 0.7613 0.147 Uiso calc R 1 . .
    H H11C -0.3330 0.2846 0.6694 0.147 Uiso calc R 1 . .
loop_
    _atom_site_aniso_label
    _atom_site_aniso_U_11
    _atom_site_aniso_U_22
    _atom_site_aniso_U_33
    _atom_site_aniso_U_12
    _atom_site_aniso_U_13
    _atom_site_aniso_U_23
    S1 0.0637(6) 0.0911(8) 0.0556(6) -0.0395(6) 0.0099(4) -0.0446(6)
    O1 0.0614(16) 0.088(2) 0.0772(18) -0.0426(15) 0.0112(13) -0.0516(16)
    N1 0.0487(16) 0.0526(17) 0.0457(16) -0.0201(14) -0.0045(12) -0.0222(14)
    N2 0.0519(16) 0.0645(19) 0.0499(16) -0.0248(15) 0.0003(13) -0.0329(15)
    C8 0.0451(19) 0.059(2) 0.051(2) -0.0177(17) -0.0052(15) -0.0282(17)
    C7 0.0478(19) 0.052(2) 0.0429(18) -0.0194(16) -0.0072(14) -0.0181(16)
    C13 0.0449(18) 0.046(2) 0.0426(18) -0.0123(15) -0.0075(14) -0.0211(16)
    C9 0.0432(18) 0.058(2) 0.053(2) -0.0192(16) -0.0007(15) -0.0295(17)
    C10 0.063(2) 0.082(3) 0.080(3) -0.037(2) 0.018(2) -0.055(2)
    C14 0.052(2) 0.053(2) 0.057(2) -0.0199(17) -0.0023(16) -0.0273(18)
    C6 0.061(2) 0.054(2) 0.052(2) -0.0245(18) 0.0040(17) -0.0273(18)
    C15 0.060(2) 0.062(2) 0.050(2) -0.0301(18) 0.0006(16) -0.0299(18)
    C5 0.099(3) 0.096(3) 0.058(2) -0.060(3) 0.017(2) -0.036(2)
    C1 0.058(2) 0.069(3) 0.072(3) -0.022(2) -0.015(2) -0.020(2)
    C20 0.064(2) 0.076(3) 0.066(2) -0.013(2) -0.0122(19) -0.040(2)
    C16 0.082(3) 0.091(3) 0.080(3) -0.021(2) -0.011(2) -0.060(3)
    C18 0.093(3) 0.109(4) 0.074(3) -0.038(3) -0.018(2) -0.043(3)
    C2 0.062(3) 0.075(3) 0.113(4) -0.023(2) -0.024(3) -0.035(3)
    C4 0.130(4) 0.115(4) 0.079(3) -0.089(4) 0.035(3) -0.045(3)
    C17 0.091(3) 0.128(4) 0.080(3) -0.033(3) -0.005(2) -0.072(3)
    C19 0.080(3) 0.094(3) 0.082(3) -0.012(2) -0.026(2) -0.043(3)
    C3 0.067(3) 0.101(4) 0.168(6) -0.042(3) 0.016(3) -0.078(4)
    C12 0.112(4) 0.116(4) 0.066(3) -0.066(3) 0.029(3) -0.048(3)
    C11 0.053(3) 0.095(4) 0.133(4) -0.021(2) 0.017(3) -0.062(3)
_geom_special_details
;
All e.s.d.'s (except the e.s.d. in the dihedral angle between two l.s.
planes)are estimated using the full covariance matrix. The cell e.s.d.'s are
takeninto account individually in the estimation of e.s.d.'s in distances,
anglesand torsion angles; correlations between e.s.d.'s in cell parameters are
onlyused when they are defined by crystal symmetry. An approximate
(isotropic)treatment of cell e.s.d.'s is used for estimating e.s.d.'s
involving l.s. planes.
;
loop_
    _geom_bond_atom_site_label_1
    _geom_bond_atom_site_label_2
    _geom_bond_site_symmetry_2
    _geom_bond_distance
    _geom_bond_publ_flag
    S1 C7 . 1.748(3) ?
    S1 C6 . 1.817(3) ?
    O1 C8 . 1.233(4) ?
    N1 C7 . 1.299(4) ?
    N1 C13 . 1.381(4) ?
    N2 C7 . 1.353(4) ?
    N2 C8 . 1.383(4) ?
    N2 H2 . 0.8600 ?
    C8 C9 . 1.441(4) ?
    C13 C9 . 1.364(4) ?
    C13 C14 . 1.512(4) ?
    C9 C10 . 1.518(4) ?
    C10 C11 . 1.523(6) ?
    C10 C12 . 1.531(6) ?
    C10 H10 . 0.9800 ?
    C14 C15 . 1.531(5) ?
    C14 H14A . 0.9700 ?
    C14 H14B . 0.9700 ?
    C6 C1 . 1.514(5) ?
    C6 C5 . 1.516(5) ?
    C6 H6 . 0.9800 ?
    C15 C20 . 1.508(5) ?
    C15 C16 . 1.511(5) ?
    C15 H15 . 0.9800 ?
    C5 C4 . 1.521(6) ?
    C5 H5A . 0.9700 ?
    C5 H5B . 0.9700 ?
    C1 C2 . 1.523(5) ?
    C1 H1A . 0.9700 ?
    C1 H1B . 0.9700 ?
    C20 C19 . 1.513(5) ?
    C20 H20A . 0.9700 ?
    C20 H20B . 0.9700 ?
    C16 C17 . 1.505(6) ?
    C16 H16A . 0.9700 ?
    C16 H16B . 0.9700 ?
    C18 C17 . 1.502(6) ?
    C18 C19 . 1.520(6) ?
    C18 H18A . 0.9700 ?
    C18 H18B . 0.9700 ?
    C2 C3 . 1.503(6) ?
    C2 H2A . 0.9700 ?
    C2 H2B . 0.9700 ?
    C4 C3 . 1.509(7) ?
    C4 H4A . 0.9700 ?
    C4 H4B . 0.9700 ?
    C17 H17A . 0.9700 ?
    C17 H17B . 0.9700 ?
    C19 H19A . 0.9700 ?
    C19 H19B . 0.9700 ?
    C3 H3A . 0.9700 ?
    C3 H3B . 0.9700 ?
    C12 H12A . 0.9600 ?
    C12 H12B . 0.9600 ?
    C12 H12C . 0.9600 ?
    C11 H11A . 0.9600 ?
    C11 H11B . 0.9600 ?
    C11 H11C . 0.9600 ?
loop_
    _geom_angle_atom_site_label_1
    _geom_angle_atom_site_label_2
    _geom_angle_atom_site_label_3
    _geom_angle_site_symmetry_1
    _geom_angle_site_symmetry_3
    _geom_angle
    _geom_angle_publ_flag
    C7 S1 C6 . . 103.08(16) ?
    C7 N1 C13 . . 117.1(3) ?
    C7 N2 C8 . . 123.4(3) ?
    C7 N2 H2 . . 118.3 ?
    C8 N2 H2 . . 118.3 ?
    O1 C8 N2 . . 119.8(3) ?
    O1 C8 C9 . . 125.8(3) ?
    N2 C8 C9 . . 114.4(3) ?
    N1 C7 N2 . . 122.9(3) ?
    N1 C7 S1 . . 123.0(3) ?
    N2 C7 S1 . . 114.1(2) ?
    C9 C13 N1 . . 123.6(3) ?
    C9 C13 C14 . . 122.5(3) ?
    N1 C13 C14 . . 113.8(3) ?
    C13 C9 C8 . . 118.6(3) ?
    C13 C9 C10 . . 123.7(3) ?
    C8 C9 C10 . . 117.7(3) ?
    C9 C10 C11 . . 110.7(3) ?
    C9 C10 C12 . . 112.6(3) ?
    C11 C10 C12 . . 112.1(3) ?
    C9 C10 H10 . . 107.0 ?
    C11 C10 H10 . . 107.0 ?
    C12 C10 H10 . . 107.0 ?
    C13 C14 C15 . . 113.7(3) ?
    C13 C14 H14A . . 108.8 ?
    C15 C14 H14A . . 108.8 ?
    C13 C14 H14B . . 108.8 ?
    C15 C14 H14B . . 108.8 ?
    H14A C14 H14B . . 107.7 ?
    C1 C6 C5 . . 111.3(3) ?
    C1 C6 S1 . . 113.1(3) ?
    C5 C6 S1 . . 106.7(2) ?
    C1 C6 H6 . . 108.5 ?
    C5 C6 H6 . . 108.5 ?
    S1 C6 H6 . . 108.5 ?
    C20 C15 C16 . . 110.4(3) ?
    C20 C15 C14 . . 112.2(3) ?
    C16 C15 C14 . . 111.6(3) ?
    C20 C15 H15 . . 107.5 ?
    C16 C15 H15 . . 107.5 ?
    C14 C15 H15 . . 107.5 ?
    C6 C5 C4 . . 111.2(3) ?
    C6 C5 H5A . . 109.4 ?
    C4 C5 H5A . . 109.4 ?
    C6 C5 H5B . . 109.4 ?
    C4 C5 H5B . . 109.4 ?
    H5A C5 H5B . . 108.0 ?
    C6 C1 C2 . . 110.4(3) ?
    C6 C1 H1A . . 109.6 ?
    C2 C1 H1A . . 109.6 ?
    C6 C1 H1B . . 109.6 ?
    C2 C1 H1B . . 109.6 ?
    H1A C1 H1B . . 108.1 ?
    C15 C20 C19 . . 112.1(3) ?
    C15 C20 H20A . . 109.2 ?
    C19 C20 H20A . . 109.2 ?
    C15 C20 H20B . . 109.2 ?
    C19 C20 H20B . . 109.2 ?
    H20A C20 H20B . . 107.9 ?
    C17 C16 C15 . . 112.2(4) ?
    C17 C16 H16A . . 109.2 ?
    C15 C16 H16A . . 109.2 ?
    C17 C16 H16B . . 109.2 ?
    C15 C16 H16B . . 109.2 ?
    H16A C16 H16B . . 107.9 ?
    C17 C18 C19 . . 111.7(4) ?
    C17 C18 H18A . . 109.3 ?
    C19 C18 H18A . . 109.3 ?
    C17 C18 H18B . . 109.3 ?
    C19 C18 H18B . . 109.3 ?
    H18A C18 H18B . . 107.9 ?
    C3 C2 C1 . . 111.1(4) ?
    C3 C2 H2A . . 109.4 ?
    C1 C2 H2A . . 109.4 ?
    C3 C2 H2B . . 109.4 ?
    C1 C2 H2B . . 109.4 ?
    H2A C2 H2B . . 108.0 ?
    C3 C4 C5 . . 112.2(4) ?
    C3 C4 H4A . . 109.2 ?
    C5 C4 H4A . . 109.2 ?
    C3 C4 H4B . . 109.2 ?
    C5 C4 H4B . . 109.2 ?
    H4A C4 H4B . . 107.9 ?
    C18 C17 C16 . . 111.4(3) ?
    C18 C17 H17A . . 109.3 ?
    C16 C17 H17A . . 109.3 ?
    C18 C17 H17B . . 109.3 ?
    C16 C17 H17B . . 109.3 ?
    H17A C17 H17B . . 108.0 ?
    C20 C19 C18 . . 111.9(4) ?
    C20 C19 H19A . . 109.2 ?
    C18 C19 H19A . . 109.2 ?
    C20 C19 H19B . . 109.2 ?
    C18 C19 H19B . . 109.2 ?
    H19A C19 H19B . . 107.9 ?
    C2 C3 C4 . . 110.2(4) ?
    C2 C3 H3A . . 109.6 ?
    C4 C3 H3A . . 109.6 ?
    C2 C3 H3B . . 109.6 ?
    C4 C3 H3B . . 109.6 ?
    H3A C3 H3B . . 108.1 ?
    C10 C12 H12A . . 109.5 ?
    C10 C12 H12B . . 109.5 ?
    H12A C12 H12B . . 109.5 ?
    C10 C12 H12C . . 109.5 ?
    H12A C12 H12C . . 109.5 ?
    H12B C12 H12C . . 109.5 ?
    C10 C11 H11A . . 109.5 ?
    C10 C11 H11B . . 109.5 ?
    H11A C11 H11B . . 109.5 ?
    C10 C11 H11C . . 109.5 ?
    H11A C11 H11C . . 109.5 ?
    H11B C11 H11C . . 109.5 ?
loop_
    _geom_torsion_atom_site_label_1
    _geom_torsion_atom_site_label_2
    _geom_torsion_atom_site_label_3
    _geom_torsion_atom_site_label_4
    _geom_torsion_site_symmetry_1
    _geom_torsion_site_symmetry_2
    _geom_torsion_site_symmetry_3
    _geom_torsion_site_symmetry_4
    _geom_torsion
    _geom_torsion_publ_flag
    C7 N2 C8 O1 . . . . -179.8(3) ?
    C7 N2 C8 C9 . . . . 0.3(5) ?
    C13 N1 C7 N2 . . . . -1.4(5) ?
    C13 N1 C7 S1 . . . . 178.5(2) ?
    C8 N2 C7 N1 . . . . 1.0(5) ?
    C8 N2 C7 S1 . . . . -178.9(2) ?
    C6 S1 C7 N1 . . . . 4.1(3) ?
    C6 S1 C7 N2 . . . . -176.0(2) ?
    C7 N1 C13 C9 . . . . 0.4(5) ?
    C7 N1 C13 C14 . . . . 179.3(3) ?
    N1 C13 C9 C8 . . . . 0.9(5) ?
    C14 C13 C9 C8 . . . . -177.9(3) ?
    N1 C13 C9 C10 . . . . -176.4(3) ?
    C14 C13 C9 C10 . . . . 4.8(5) ?
    O1 C8 C9 C13 . . . . 179.0(3) ?
    N2 C8 C9 C13 . . . . -1.2(5) ?
    O1 C8 C9 C10 . . . . -3.6(5) ?
    N2 C8 C9 C10 . . . . 176.2(3) ?
    C13 C9 C10 C11 . . . . 112.6(4) ?
    C8 C9 C10 C11 . . . . -64.7(4) ?
    C13 C9 C10 C12 . . . . -121.1(4) ?
    C8 C9 C10 C12 . . . . 61.7(5) ?
    C9 C13 C14 C15 . . . . 75.8(4) ?
    N1 C13 C14 C15 . . . . -103.1(3) ?
    C7 S1 C6 C1 . . . . 74.8(3) ?
    C7 S1 C6 C5 . . . . -162.5(3) ?
    C13 C14 C15 C20 . . . . 73.0(4) ?
    C13 C14 C15 C16 . . . . -162.6(3) ?
    C1 C6 C5 C4 . . . . -53.9(5) ?
    S1 C6 C5 C4 . . . . -177.7(3) ?
    C5 C6 C1 C2 . . . . 55.9(4) ?
    S1 C6 C1 C2 . . . . 176.0(3) ?
    C16 C15 C20 C19 . . . . 54.5(5) ?
    C14 C15 C20 C19 . . . . 179.6(3) ?
    C20 C15 C16 C17 . . . . -55.8(5) ?
    C14 C15 C16 C17 . . . . 178.7(3) ?
    C6 C1 C2 C3 . . . . -58.1(5) ?
    C6 C5 C4 C3 . . . . 54.0(5) ?
    C19 C18 C17 C16 . . . . -53.6(5) ?
    C15 C16 C17 C18 . . . . 55.8(5) ?
    C15 C20 C19 C18 . . . . -53.5(5) ?
    C17 C18 C19 C20 . . . . 52.6(5) ?
    C1 C2 C3 C4 . . . . 57.6(5) ?
    C5 C4 C3 C2 . . . . -55.7(5) ?
loop_
    _geom_hbond_atom_site_label_D
    _geom_hbond_atom_site_label_H
    _geom_hbond_atom_site_label_A
    _geom_hbond_site_symmetry_A
    _geom_hbond_distance_DH
    _geom_hbond_distance_HA
    _geom_hbond_distance_DA
    _geom_hbond_angle_DHA
    N2 H2 O1 2_556 0.86 1.91 2.761(4) 169.6
    C11 H11C O1 ? 0.96 2.53 3.115(5) 119.2
data_global
_journal_date_recd_electronic     2008-07-17
_journal_date_accepted     2008-08-08
_journal_name_full     'Acta Crystallographica, Section E'
_journal_year     2008
_journal_volume     64
_journal_issue      9
_journal_page_first     o1768
_journal_page_last     o1768
_journal_paper_category     QO
_journal_coeditor_code     WN2273
_publ_contact_author_name     'Prof. Yan-Ping He'
_publ_contact_author_address
;
School of Chemical Science and Technology
Key Laboratory of Medicinal Chemistry for Natural Resources
(Ministry of Education), Yunnan University, Kunming 650091,
People's Republic of China
;
_publ_contact_author_email     yphe@ynu.edu.cn
_publ_contact_author_fax     '86-0871-5031391'
_publ_contact_author_phone     '86-0871-5031391'
_publ_section_title
;
6-Cyclohexylmethyl-2-cyclohexylsulfanyl-5-isopropylpyrimidin-4(3<i>H</i>)-one
;
loop_
    _publ_author_name
    _publ_author_address
    'Chun-Sheng Zhang'
;
School of Chemical Science and Technology, Yunnan University, Kunming 650091,
People's Republic of China
;
    'Da-Xiong Li'
;
School of Chemical Science and Technology, Yunnan University, Kunming 650091,
People's Republic of China
;
    'De-Hua Zhang'
;
School of Chemical Science and Technology, Yunnan University, Kunming 650091,
People's Republic of China
;
    'Yan-Ping He'
;
School of Chemical Science and Technology
Key Laboratory of Medicinal Chemistry for Natural Resources
(Ministry of Education), Yunnan University, Kunming 650091,
People's Republic of China
;
    'Cong Li'
;
School of Chemical Science and Technology
Key Laboratory of Medicinal Chemistry for Natural Resources
(Ministry of Education), Yunnan University, Kunming 650091,
People's Republic of China
;
