# Supplementary material for: 6-Cyclo­hexyl­methyl-2-cyclo­hexyl­sul­fanyl-5-isopropyl­pyrimidin-4(3H)-one
Source: Acta Crystallogr Sect E Struct Rep Online. 2008 Aug 16;64(Pt 9):o1768. doi: 10.1107/S1600536808025592 (PMC2960565; doi:10.1107/S1600536808025592)
Supplement: Supplementary file 2 [file e-64-o1768-Isup2.hkl]

# 
# h,k,l, Fc-squared, Fo-squared, sigma(Fo-squared) and status flag 
# 
data_I
_shelx_title ' 080116C in P-1' 
_shelx_refln_list_code          4 
_shelx_F_calc_maximum      126.51 
_exptl_crystal_F_000       380.00 
_reflns_d_resolution_high  0.7506 
 
loop_ 
 _symmetry_equiv_pos_as_xyz 
 'x, y, z' 
 '-x, -y, -z' 
 
_cell_length_a     9.9549 
_cell_length_b    10.9542 
_cell_length_c    12.1054 
_cell_angle_alpha  63.250 
_cell_angle_beta   69.195 
_cell_angle_gamma  63.033 
 
_shelx_F_squared_multiplier     1.000 
 
loop_ 
 _refln_index_h 
 _refln_index_k 
 _refln_index_l 
 _refln_F_squared_calc 
 _refln_F_squared_meas 
 _refln_F_squared_sigma 
 _refln_observed_status 
   1   0   0      417.33      424.47      4.59 o 
   2   0   0      560.48      588.45      7.57 o 
   3   0   0       43.92       50.50      3.17 o 
   4   0   0     1704.56     1624.15     17.66 o 
   5   0   0      121.56      134.83      5.95 o 
   6   0   0      289.07      295.91      9.64 o 
   7   0   0       36.52       41.44      4.90 o 
   8   0   0       49.31       51.74     12.89 o 
   9   0   0       87.54      112.41     17.58 o 
  10   0   0        2.33       10.07      7.82 o 
 -10   1   0       14.53       10.43      8.49 o 
  -9   1   0        0.06        0.52      5.00 o 
  -8   1   0       94.72      111.76     10.61 o 
  -7   1   0        5.62        7.44      3.95 o 
  -6   1   0       27.26       31.40      4.05 o 
  -5   1   0      210.90      202.21      7.25 o 
  -4   1   0        0.86        4.67      2.03 o 
  -3   1   0      497.35      409.11      7.93 o 
  -2   1   0      167.62      168.62      4.53 o 
  -1   1   0      511.92      493.70     13.31 o 
   0   1   0      718.25      688.16      6.07 o 
   1   1   0     1579.22     1295.20     12.69 o 
   2   1   0       38.79       39.32      2.11 o 
   3   1   0       60.40       54.84      2.88 o 
   4   1   0      300.32      272.41      6.69 o 
   5   1   0      438.81      382.25      8.87 o 
   6   1   0        0.19       -1.86      1.86 o 
   7   1   0        4.76        2.67      2.46 o 
   8   1   0      260.25      258.58     13.21 o 
   9   1   0       57.59       51.40     12.30 o 
  10   1   0       14.77        5.53      7.12 o 
  11   1   0        2.18       -0.18      8.98 o 
 -10   2   0        0.50       -7.76      7.76 o 
  -9   2   0        6.56        1.43      4.70 o 
  -8   2   0        1.51        2.97      3.75 o 
  -7   2   0       40.55       46.44      7.46 o 
  -6   2   0       57.64       61.76      7.71 o 
  -5   2   0      248.33      241.61      9.79 o 
  -4   2   0      190.55      205.40      9.09 o 
  -3   2   0      361.61      335.93      7.55 o 
  -2   2   0     1395.84     1330.93     13.40 o 
  -1   2   0     1047.27      974.75     10.42 o 
   0   2   0    16004.95    15063.76    108.18 o 
   1   2   0      119.74      129.58      4.01 o 
   2   2   0    11596.05    11282.36     85.41 o 
   3   2   0      363.60      386.54     10.19 o 
   4   2   0      771.61      804.27     13.44 o 
   5   2   0       87.19       97.07      5.25 o 
   6   2   0      525.62      508.36     10.54 o 
   7   2   0       11.96       14.84      4.20 o 
   8   2   0      417.44      388.08     16.48 o 
   9   2   0        9.31        7.61      4.54 o 
  10   2   0        0.01       -5.73      5.73 o 
  11   2   0        7.47        5.29      9.29 o 
 -10   3   0        1.11        9.67     11.85 o 
  -9   3   0        3.51        9.86      7.51 o 
  -8   3   0        0.23        3.68      4.19 o 
  -7   3   0        0.97        7.65      4.55 o 
  -6   3   0       16.15        7.11      5.82 o 
  -5   3   0       15.08       10.68      4.97 o 
  -4   3   0       23.50       19.78      4.80 o 
  -3   3   0      184.07      173.89      5.90 o 
  -2   3   0       25.98       21.42      2.62 o 
  -1   3   0       83.88       81.49      3.95 o 
   0   3   0      327.16      306.68      6.50 o 
   1   3   0      476.43      463.79      7.71 o 
   2   3   0       31.52       30.89      2.30 o 
   3   3   0     1096.08     1048.60     18.19 o 
   4   3   0       80.38      103.00      7.21 o 
   5   3   0      228.43      236.75     10.39 o 
   6   3   0       85.39       77.38      7.81 o 
   7   3   0       76.54       83.65      8.69 o 
   8   3   0        1.17       -1.56      3.10 o 
   9   3   0       56.85       46.98      8.32 o 
  10   3   0        0.22        4.95      4.22 o 
  11   3   0        3.93       12.79      9.12 o 
  -9   4   0        0.17        8.48      6.10 o 
  -8   4   0        1.18        4.49      9.13 o 
  -7   4   0        0.01       -3.78      3.78 o 
  -6   4   0       12.64       16.50      5.50 o 
  -5   4   0      120.30      153.87     11.79 o 
  -4   4   0        9.94        8.92      4.01 o 
  -3   4   0       39.69       37.29      5.96 o 
  -2   4   0       18.20       26.99      5.52 o 
  -1   4   0      466.54      470.83      9.45 o 
   0   4   0       54.21       60.99      4.53 o 
   1   4   0      206.19      211.46      6.13 o 
   2   4   0      411.84      367.20      7.66 o 
   3   4   0      294.98      349.18      6.64 o 
   4   4   0     1913.35     1943.52     39.61 o 
   5   4   0       20.00       19.51      4.45 o 
   6   4   0        6.53        2.47      2.96 o 
   7   4   0       20.61       18.96      6.45 o 
   8   4   0      253.68      224.72     15.49 o 
   9   4   0       15.35       15.43      8.49 o 
  10   4   0        4.64        9.37      7.11 o 
  11   4   0        1.55        6.67      5.27 o 
  -8   5   0        0.00       12.14     10.65 o 
  -7   5   0        1.23        4.53      4.85 o 
  -6   5   0        1.95        1.58      8.36 o 
  -5   5   0       22.91       39.01     13.74 o 
  -4   5   0        1.74        4.43      3.96 o 
  -3   5   0       12.87        5.82      5.54 o 
  -2   5   0        1.62        2.54      6.88 o 
  -1   5   0      291.14      307.28      8.51 o 
   0   5   0      110.73      102.01      7.46 o 
   1   5   0        0.11        0.51      1.78 o 
   2   5   0        9.05       16.02      2.76 o 
   3   5   0      619.38      688.66     11.27 o 
   4   5   0      270.43      293.49      6.21 o 
   5   5   0       84.04       71.56      7.83 o 
   6   5   0        3.79       10.03      4.16 o 
   7   5   0       44.94       52.63      9.20 o 
   8   5   0       63.73       52.16      8.14 o 
   9   5   0       21.72       19.30      5.61 o 
  10   5   0        7.48        3.51      4.53 o 
  11   5   0       12.44       15.15      7.48 o 
  12   5   0        0.49       12.08     10.08 o 
  -8   6   0        0.10       -5.88     14.16 o 
  -7   6   0        1.10        7.20      5.20 o 
  -6   6   0        1.00       -4.03      4.03 o 
  -5   6   0       14.08       19.03      6.44 o 
  -4   6   0       11.88       15.79      5.20 o 
  -3   6   0        4.70        1.47      6.77 o 
  -2   6   0       18.55        8.09      3.90 o 
  -1   6   0      161.19      149.31     22.21 o 
   0   6   0       15.90       17.05      3.27 o 
   1   6   0       26.19       19.93      3.50 o 
   2   6   0       31.31       22.46      3.59 o 
   3   6   0      471.58      472.23     10.63 o 
   4   6   0        4.85        4.73      3.17 o 
   5   6   0        0.90       -0.31      4.92 o 
   6   6   0       94.39      113.36     15.41 o 
   7   6   0       20.82       13.05      5.06 o 
   8   6   0       36.98       36.19      8.42 o 
   9   6   0        0.03        2.57      5.23 o 
  10   6   0        7.46        6.87      5.72 o 
  11   6   0        3.73        4.36      5.71 o 
  12   6   0        8.02       12.30      8.97 o 
  -7   7   0        0.20        3.35     12.28 o 
  -6   7   0        2.42        3.98      5.23 o 
  -5   7   0        0.53        2.96      3.96 o 
  -4   7   0        7.35       12.03      5.48 o 
  -3   7   0       17.64       13.80      6.06 o 
  -2   7   0        2.51        0.42      3.45 o 
  -1   7   0       15.10       23.49      5.86 o 
   0   7   0       99.66       81.98      8.98 o 
   1   7   0        9.42       11.17      5.89 o 
   2   7   0        0.33        0.71      2.81 o 
   3   7   0       18.48       17.45      5.84 o 
   4   7   0        0.01        4.80      4.48 o 
   5   7   0      141.50      146.46     12.82 o 
   6   7   0        8.48        9.59      4.39 o 
   7   7   0       84.46       82.40     10.25 o 
   8   7   0       37.64       35.71      7.69 o 
   9   7   0        7.61       -3.21      4.32 o 
  10   7   0       28.49       18.55      7.30 o 
  11   7   0       13.24       15.74      7.43 o 
  -6   8   0        1.82        5.65     13.78 o 
  -5   8   0        2.16       -1.85      4.50 o 
  -4   8   0       14.11        6.84      5.16 o 
  -3   8   0       16.69       16.42      6.18 o 
  -2   8   0       12.49        0.94      5.18 o 
  -1   8   0       27.60       44.25      8.25 o 
   0   8   0       32.36       25.80      6.96 o 
   1   8   0       68.46       76.71      9.00 o 
   2   8   0        4.57        5.54      2.91 o 
   3   8   0        0.19       -0.05      4.68 o 
   4   8   0       54.06       55.15      8.46 o 
   5   8   0       53.42       54.94      8.64 o 
   6   8   0        0.42        2.38      4.47 o 
   7   8   0       10.30        9.21      5.65 o 
   8   8   0       30.09       40.95     13.82 o 
   9   8   0        4.20       -3.23      5.54 o 
  10   8   0        5.12        6.36      7.16 o 
  11   8   0        2.58       -3.16      6.20 o 
  -5   9   0        0.47       -8.74     10.74 o 
  -4   9   0        0.63        6.63      7.68 o 
  -3   9   0        4.55        6.81      5.01 o 
  -2   9   0        9.08       16.13      6.30 o 
  -1   9   0        3.07        7.43      9.74 o 
   0   9   0       16.80       19.76      6.34 o 
   1   9   0        6.36        2.87      4.13 o 
   2   9   0       37.15       37.22      8.86 o 
   3   9   0        3.21        3.92      4.40 o 
   4   9   0        1.01        2.92      4.98 o 
   5   9   0        0.36       -0.11     12.83 o 
   6   9   0       27.95       12.21      5.97 o 
   7   9   0       39.82       44.62      8.93 o 
   8   9   0       49.01       61.18     16.57 o 
   9   9   0       11.25        7.81      7.99 o 
  10   9   0        0.80       -1.25      5.57 o 
  -4  10   0        1.37       24.07     15.70 o 
  -3  10   0        1.69       -0.29      5.39 o 
  -2  10   0        1.25       -0.18      8.61 o 
  -1  10   0        8.78       15.18      9.33 o 
   0  10   0        6.12        4.93     12.91 o 
   1  10   0       28.62       42.27     10.06 o 
   2  10   0        0.54       12.25     11.18 o 
   3  10   0       62.07       75.74     16.80 o 
   4  10   0        0.16       -1.55      4.32 o 
   5  10   0        0.28        2.68      5.94 o 
   6  10   0        0.21       -0.79      5.71 o 
   7  10   0       17.56       11.62      9.05 o 
   8  10   0        1.26        3.56      5.49 o 
   9  10   0       17.48       17.62      8.28 o 
  10  10   0        8.38       11.98     10.27 o 
  -2  11   0        0.83       10.30      7.28 o 
  -1  11   0        0.72        7.02     17.63 o 
   0  11   0        1.23        1.71      5.16 o 
   1  11   0       11.84       27.22     12.37 o 
   2  11   0       37.10       54.38     16.56 o 
   3  11   0       34.58       45.51     15.86 o 
   4  11   0        0.00        5.06     11.09 o 
   5  11   0        1.31        5.12      5.48 o 
   6  11   0        0.52        3.66      5.60 o 
   7  11   0        1.84       -1.23      6.07 o 
   8  11   0        3.56        0.13      7.44 o 
   9  11   0        7.94       -7.70      7.70 o 
   0  12   0        0.02       20.39     16.56 o 
   1  12   0        4.09       -9.55     11.32 o 
   2  12   0        2.03        5.01     11.95 o 
   3  12   0        4.05        3.59     11.38 o 
   4  12   0        2.65       10.20     12.39 o 
   5  12   0        4.27       19.58     15.60 o 
   6  12   0        0.27       -3.99     14.01 o 
   7  12   0        0.12       -1.21      7.66 o 
   8  12   0        2.88       -3.82     12.74 o 
  -7 -12   1        1.04       -3.56     12.71 o 
  -6 -12   1        1.09        0.02      8.47 o 
  -5 -12   1        0.11      -10.14     15.35 o 
  -4 -12   1        0.90        9.78     14.31 o 
  -3 -12   1        0.04       26.00     16.82 o 
  -2 -12   1        3.83        2.26     15.55 o 
  -1 -12   1       15.70       24.18     16.93 o 
  -8 -11   1        3.93       -8.12      8.12 o 
  -7 -11   1        0.09       -0.69      7.34 o 
  -6 -11   1        4.97        5.85      6.89 o 
  -5 -11   1        0.35        3.03      6.03 o 
  -4 -11   1        5.05       -2.58     11.73 o 
  -3 -11   1        8.46        0.43     11.73 o 
  -2 -11   1       19.55       11.46     11.85 o 
  -1 -11   1       13.06       28.23     11.29 o 
   0 -11   1        8.84       39.64     14.42 o 
   1 -11   1        0.63       13.55      9.20 o 
  -9 -10   1        4.00       10.39      9.66 o 
  -8 -10   1        6.67       11.98      7.47 o 
  -7 -10   1       12.34        5.26      6.28 o 
  -6 -10   1        2.32        0.77      5.63 o 
  -5 -10   1        1.16        2.83      5.17 o 
  -4 -10   1        1.68       -1.61      5.48 o 
  -3 -10   1        2.00       -3.73      9.06 o 
  -2 -10   1        1.36        2.38      9.67 o 
  -1 -10   1       11.80       -0.26     10.27 o 
   0 -10   1        4.07       14.62      8.84 o 
   1 -10   1        6.47       15.94     12.05 o 
   2 -10   1        3.66        9.99      5.81 o 
   3 -10   1        0.73        4.40      8.68 o 
 -10  -9   1        4.73        1.43      7.61 o 
  -9  -9   1       13.45       10.00      6.11 o 
  -8  -9   1        2.38        3.50      6.00 o 
  -7  -9   1       61.14       52.81     10.51 o 
  -6  -9   1        4.43        3.42      5.81 o 
  -5  -9   1        0.34        4.28      7.48 o 
  -4  -9   1       61.61       71.71     20.10 o 
  -3  -9   1        2.66       10.31      5.48 o 
  -2  -9   1        1.65       -1.36     10.04 o 
  -1  -9   1       11.09        7.53      4.90 o 
   0  -9   1       34.51       38.49      9.45 o 
   1  -9   1        0.09       -2.06      4.67 o 
   2  -9   1        6.49       13.09      5.60 o 
   3  -9   1       10.99       14.75      6.19 o 
   4  -9   1        0.20        4.29      5.82 o 
   5  -9   1        3.43      -10.74     10.74 o 
 -10  -8   1       13.93       25.57      9.29 o 
  -9  -8   1       38.78       64.83     10.99 o 
  -8  -8   1        1.14       10.72      5.48 o 
  -7  -8   1       14.81       16.66     11.50 o 
  -6  -8   1        9.31       14.03      6.22 o 
  -5  -8   1        0.20        9.10      5.62 o 
  -4  -8   1        9.42        9.38      5.45 o 
  -3  -8   1       29.23       34.39      7.19 o 
  -2  -8   1        0.00        0.11      3.57 o 
  -1  -8   1        9.93        7.42      3.59 o 
   0  -8   1        5.88        7.52      7.25 o 
   1  -8   1       58.47       53.82      8.78 o 
   2  -8   1       28.26       19.22      6.14 o 
   3  -8   1        0.01       -0.38      4.40 o 
   4  -8   1        0.00        4.24      7.14 o 
   5  -8   1        0.00        2.11      4.88 o 
   6  -8   1        0.35       -1.71     10.33 o 
 -11  -7   1        6.72       14.15     16.44 o 
 -10  -7   1        5.82        4.28      5.08 o 
  -9  -7   1        2.72       -2.36      4.47 o 
  -8  -7   1        4.06        3.97      4.63 o 
  -7  -7   1      103.55      119.97     28.63 o 
  -6  -7   1       41.03       43.78      8.10 o 
  -5  -7   1      107.52      117.48     31.29 o 
  -4  -7   1       34.01       52.37      8.00 o 
  -3  -7   1       39.61       43.42      7.19 o 
  -2  -7   1      122.21      118.27      7.11 o 
  -1  -7   1       10.70        7.39      3.10 o 
   0  -7   1        0.01        0.29      2.34 o 
   1  -7   1        0.48        4.67      4.34 o 
   2  -7   1       22.39       27.87      9.33 o 
   3  -7   1       25.93       20.33      5.80 o 
   4  -7   1       24.30       30.65      7.00 o 
   5  -7   1        8.05        6.53      9.99 o 
   6  -7   1        0.95        2.66     13.54 o 
   7  -7   1        1.74       -0.29     10.30 o 
 -11  -6   1        1.06       -1.33      6.26 o 
 -10  -6   1       22.97       32.96      8.01 o 
  -9  -6   1       45.48       45.15      8.63 o 
  -8  -6   1        2.15        8.01      4.53 o 
  -7  -6   1       51.29       66.15     30.64 o 
  -6  -6   1       61.04       62.58      9.00 o 
  -5  -6   1        0.43       -1.22      3.30 o 
  -4  -6   1       52.76       47.85      8.71 o 
  -3  -6   1      459.96      482.94     13.11 o 
  -2  -6   1      269.67      266.25      8.61 o 
  -1  -6   1       85.30       80.30      5.93 o 
   0  -6   1        0.02       -1.19      2.21 o 
   1  -6   1       28.68       25.58      6.06 o 
   2  -6   1       71.05       68.07     20.12 o 
   3  -6   1        0.02        5.97      4.95 o 
   4  -6   1       21.04       27.63      6.60 o 
   5  -6   1       20.99       13.78      7.75 o 
   6  -6   1        1.63       -0.95      4.10 o 
   7  -6   1        0.66       -0.81      6.27 o 
   8  -6   1        0.92       -4.17     11.93 o 
 -12  -5   1       10.70       16.01     10.04 o 
 -11  -5   1        1.32       -0.07      5.45 o 
 -10  -5   1       11.37       14.04      6.00 o 
  -9  -5   1        0.01        0.64      4.28 o 
  -8  -5   1       73.16       62.77      9.04 o 
  -7  -5   1       26.63       22.09     13.03 o 
  -6  -5   1       41.01       38.66      6.74 o 
  -5  -5   1       55.05       59.46      7.74 o 
  -4  -5   1      167.13      176.81     10.05 o 
  -3  -5   1      295.91      289.27      7.76 o 
  -2  -5   1        6.27       15.00      2.86 o 
  -1  -5   1        4.40        5.34      2.35 o 
   0  -5   1       37.00       35.92      4.10 o 
   1  -5   1       78.20       77.23      5.49 o 
   2  -5   1       39.84       55.56     20.40 o 
   3  -5   1        4.09        6.95      4.74 o 
   4  -5   1      114.84      126.82     11.16 o 
   5  -5   1       24.89       33.00      6.68 o 
   6  -5   1       39.88       58.15      8.94 o 
   7  -5   1        2.19        3.57      4.77 o 
   8  -5   1        0.88        3.56      5.59 o 
 -11  -4   1        7.31        5.28      6.62 o 
 -10  -4   1       11.38       22.59     10.20 o 
  -9  -4   1        6.26        4.24      4.89 o 
  -8  -4   1      112.25      122.26     18.52 o 
  -7  -4   1        8.50       10.84      4.81 o 
  -6  -4   1       90.77      112.84      9.90 o 
  -5  -4   1      181.41      180.28     10.08 o 
  -4  -4   1        2.48        2.40      2.57 o 
  -3  -4   1      668.26      695.43     17.27 o 
  -2  -4   1      750.73      819.45     12.24 o 
  -1  -4   1      294.02      286.81      7.49 o 
   0  -4   1      146.78      149.56      5.88 o 
   1  -4   1      299.16      245.41      7.58 o 
   2  -4   1       17.60       19.96      3.36 o 
   3  -4   1       11.01        8.24      2.90 o 
   4  -4   1       89.84       80.91     12.46 o 
   5  -4   1      139.88      143.07     26.69 o 
   6  -4   1       15.71       13.00      9.07 o 
   7  -4   1       12.35       16.42     10.45 o 
   8  -4   1        0.00        4.22      8.62 o 
   9  -4   1        0.00        0.20      4.90 o 
 -11  -3   1        0.31        8.86     11.14 o 
 -10  -3   1       23.03       34.92      7.77 o 
  -9  -3   1        5.96        5.13      4.21 o 
  -8  -3   1       32.09       42.71      7.25 o 
  -7  -3   1        4.32        0.98      3.26 o 
  -6  -3   1       94.66       97.20      8.84 o 
  -5  -3   1      119.00      122.71      4.90 o 
  -4  -3   1        2.88        1.36      1.27 o 
  -3  -3   1      266.15      320.36      9.97 o 
  -2  -3   1      387.36      354.55      6.93 o 
  -1  -3   1      252.42      243.77      6.02 o 
   0  -3   1        2.28        0.22      1.59 o 
   1  -3   1      358.36      388.84      8.42 o 
   2  -3   1       71.21       90.57      5.03 o 
   3  -3   1      102.45      118.58      5.71 o 
   4  -3   1        6.74       15.63      3.17 o 
   5  -3   1        6.83        5.23      3.82 o 
   6  -3   1      133.94      149.66     11.30 o 
   7  -3   1       16.81       10.17      9.15 o 
   8  -3   1       13.06       12.51      5.33 o 
   9  -3   1        0.31       -4.15      4.15 o 
  10  -3   1        2.30        7.44     13.60 o 
 -11  -2   1        2.11       -1.44      8.08 o 
 -10  -2   1        0.63       -4.64      4.64 o 
  -9  -2   1        0.42       -3.15      5.22 o 
  -8  -2   1      162.15      165.47     12.52 o 
  -7  -2   1      152.36      149.30     11.04 o 
  -6  -2   1        2.60        0.95      2.92 o 
  -5  -2   1      129.69      128.35      9.31 o 
  -4  -2   1        9.54        7.32      1.72 o 
  -3  -2   1        2.12        1.06      1.05 o 
  -2  -2   1        0.98        4.83      1.22 o 
  -1  -2   1     1131.71      983.99     14.47 o 
   0  -2   1     1515.73     1595.92     14.35 o 
   1  -2   1      189.42      159.23      5.02 o 
   2  -2   1      228.80      221.13      6.14 o 
   3  -2   1      182.59      171.98      6.02 o 
   4  -2   1       11.86       12.69      2.73 o 
   5  -2   1       25.48       28.10      3.69 o 
   6  -2   1       65.97       61.60      7.64 o 
   7  -2   1        8.42       18.58      7.05 o 
   8  -2   1       13.33       11.62      4.94 o 
   9  -2   1       32.00       32.18      7.91 o 
  10  -2   1        0.10        2.20      7.35 o 
 -11  -1   1        1.00       -1.01      8.13 o 
 -10  -1   1       18.21       10.68      9.99 o 
  -8  -1   1      318.18      309.75     14.67 o 
  -7  -1   1       97.69      100.75      9.26 o 
  -6  -1   1        0.45        0.34      2.01 o 
  -5  -1   1        6.94        7.75      2.26 o 
  -4  -1   1      437.08      479.78      9.05 o 
  -3  -1   1      234.08      246.91     14.14 o 
  -2  -1   1     1425.68     1360.91     11.68 o 
  -1  -1   1     1364.54     1174.74     10.65 o 
   0  -1   1     1859.53     1829.19     15.67 o 
   1  -1   1    12651.48    12959.51     96.93 o 
   2  -1   1     3256.09     3160.47     21.98 o 
   3  -1   1        1.85       -0.22      1.51 o 
   4  -1   1      229.28      264.44      7.51 o 
   5  -1   1       92.15       95.92      5.69 o 
   6  -1   1        6.51        4.66      2.69 o 
   7  -1   1       22.43       17.44      4.60 o 
   8  -1   1       56.52       41.54      6.95 o 
   9  -1   1       28.64       32.60     10.91 o 
  10  -1   1        0.10        6.35      7.03 o 
  11  -1   1        0.09       -0.35     11.15 o 
 -10   0   1        4.28       -6.09      6.09 o 
  -9   0   1        0.76       12.34      7.64 o 
  -8   0   1        6.11        7.44      7.10 o 
  -7   0   1      242.12      261.23      9.63 o 
  -6   0   1       39.20       40.17      5.35 o 
  -5   0   1        4.87        5.86      2.22 o 
  -4   0   1        7.95        7.28      2.93 o 
  -3   0   1      134.32      158.66      5.49 o 
  -2   0   1      104.47      113.81      3.69 o 
  -1   0   1     2977.57     2855.76     19.35 o 
   0   0   1     1867.43     2008.16     14.23 o 
   1   0   1      986.14     1065.84      8.90 o 
   2   0   1      513.12      456.30      6.91 o 
   3   0   1       26.45       18.18      2.40 o 
   4   0   1       68.94       79.10      4.41 o 
   5   0   1      117.28      117.08      5.88 o 
   6   0   1        1.01        1.13      2.14 o 
   7   0   1       24.58       32.06      4.35 o 
   8   0   1       23.04       19.21      5.03 o 
   9   0   1       84.54      116.52     17.60 o 
  10   0   1       25.92       24.12      9.36 o 
 -10   1   1       15.12        3.33      7.47 o 
  -9   1   1        3.74       15.08      8.72 o 
  -8   1   1       19.29       20.41      5.47 o 
  -7   1   1       38.42       45.46      7.04 o 
  -6   1   1       14.12       16.41      3.52 o 
  -5   1   1       62.42       56.83      4.76 o 
  -4   1   1       62.47       60.61      6.12 o 
  -3   1   1      256.35      263.14      6.43 o 
  -2   1   1       50.69       55.91      2.94 o 
  -1   1   1     4258.27     4226.17     22.96 o 
   0   1   1      331.88      368.63      7.39 o 
   1   1   1     1614.36     1750.35     11.02 o 
   2   1   1      196.54      219.48      4.17 o 
   3   1   1      784.87      768.78      9.73 o 
   4   1   1      776.70      807.53     11.58 o 
   5   1   1      209.39      196.96      6.61 o 
   6   1   1       45.13       47.40      6.19 o 
   7   1   1       20.07       18.03      3.57 o 
   8   1   1        9.90        4.24      3.93 o 
   9   1   1      273.54      274.10     22.27 o 
  11   1   1        0.02       -6.37      6.37 o 
 -10   2   1        6.47       22.09     14.01 o 
  -9   2   1       10.43       14.19      7.79 o 
  -8   2   1        2.00        6.68      3.91 o 
  -7   2   1       24.05       30.14     11.58 o 
  -6   2   1        5.42        7.73      4.15 o 
  -5   2   1      404.00      382.28     16.24 o 
  -4   2   1      469.65      494.13     12.89 o 
  -3   2   1        6.57       16.46      2.38 o 
  -2   2   1       75.57       61.00      2.92 o 
  -1   2   1      474.15      452.52     10.11 o 
   0   2   1      431.82      369.55      7.97 o 
   1   2   1        0.84        5.93      1.24 o 
   2   2   1     1393.60     1220.80     11.40 o 
   3   2   1      387.37      370.65     11.39 o 
   4   2   1      367.67      393.40      7.14 o 
   5   2   1       77.04       80.17      4.20 o 
   6   2   1        1.27       -0.51      2.17 o 
   7   2   1       65.14       72.36      5.30 o 
   8   2   1        2.13        9.33      4.38 o 
   9   2   1        2.81        3.36      3.49 o 
  10   2   1        2.41       -0.11      5.94 o 
  11   2   1        0.13       -2.47      6.32 o 
  12   2   1        3.42       12.56     11.26 o 
  -9   3   1        0.69        1.29      4.88 o 
  -8   3   1        3.90        8.23      4.50 o 
  -7   3   1        6.23       11.03      4.56 o 
  -6   3   1        6.70        6.23      4.38 o 
  -5   3   1       49.56       54.42      7.09 o 
  -4   3   1       98.85       88.25      8.11 o 
  -3   3   1      190.00      191.13      8.82 o 
  -2   3   1       27.91       25.77      2.15 o 
  -1   3   1      183.56      163.04      7.19 o 
   0   3   1     2635.29     2533.19     22.22 o 
   1   3   1      212.60      178.22      4.77 o 
   2   3   1      155.28      139.66      3.95 o 
   3   3   1      178.59      181.13      7.29 o 
   4   3   1     1641.59     1786.93     25.41 o 
   5   3   1      466.48      475.85     10.04 o 
   6   3   1        0.31       -0.94      1.53 o 
   7   3   1       99.90      124.49      9.76 o 
   8   3   1       22.52       25.83      6.25 o 
   9   3   1      173.62      167.95     29.37 o 
  10   3   1       11.58        5.64      4.80 o 
  11   3   1       15.10       13.32      8.28 o 
  12   3   1        0.11       -6.34      6.34 o 
  -9   4   1        8.62        8.30     13.68 o 
  -8   4   1        0.40        5.64      4.83 o 
  -7   4   1        3.12        9.06      4.69 o 
  -6   4   1        0.14        0.43      3.38 o 
  -5   4   1       30.64       37.70      6.76 o 
  -4   4   1      351.53      339.58     25.84 o 
  -3   4   1       51.47       91.53     13.63 o 
  -2   4   1      264.95      278.24      5.45 o 
  -1   4   1      218.04      200.59      5.38 o 
   0   4   1      536.25      454.28      7.92 o 
   1   4   1      297.06      256.39      6.39 o 
   2   4   1      512.21      467.73      8.35 o 
   3   4   1       32.69       45.31      2.76 o 
   4   4   1        4.26        5.50      2.88 o 
   5   4   1      264.35      270.71     11.13 o 
   6   4   1        9.46        4.30      5.19 o 
   7   4   1       41.25       38.83      6.44 o 
   8   4   1       23.67       20.37      5.45 o 
   9   4   1       34.39       38.07      7.52 o 
  10   4   1        8.10        8.59      5.03 o 
  11   4   1        6.09        1.54      6.74 o 
  12   4   1        6.32        3.18     10.02 o 
  -8   5   1        0.18       -0.86     11.64 o 
  -7   5   1        1.12        4.89      4.22 o 
  -6   5   1        1.17        3.46      3.96 o 
  -5   5   1       51.76       72.20      9.34 o 
  -4   5   1       11.69        7.66     10.63 o 
  -3   5   1       31.73       36.74      6.66 o 
  -2   5   1        3.27        2.42      2.70 o 
  -1   5   1      203.85      221.25      7.11 o 
   0   5   1      102.64       97.43      9.75 o 
   1   5   1      113.03      128.45      5.25 o 
   2   5   1       44.47       75.67      4.53 o 
   3   5   1      375.46      367.43      8.01 o 
   4   5   1     1649.61     1728.11     22.95 o 
   5   5   1        6.54       15.66      6.77 o 
   6   5   1        8.13        7.52      4.03 o 
   7   5   1       75.69       81.09      9.78 o 
   8   5   1       49.24       52.62      8.20 o 
   9   5   1        7.35        6.75      4.80 o 
  10   5   1        4.51       13.58      5.70 o 
  11   5   1        7.69       11.27      5.58 o 
  12   5   1        9.06       11.72      8.19 o 
  -8   6   1        9.98       19.51      9.31 o 
  -7   6   1        0.42       -4.39      5.06 o 
  -6   6   1        0.25        0.99      4.26 o 
  -5   6   1       39.50       46.54      8.78 o 
  -4   6   1       74.70       77.03      9.84 o 
  -3   6   1        1.95       29.70     10.54 o 
  -2   6   1       22.94       17.36      5.72 o 
  -1   6   1      246.80      262.90     12.71 o 
   0   6   1        9.64        8.89      4.53 o 
   1   6   1      180.20      169.37      8.69 o 
   2   6   1       30.69       37.89      4.09 o 
   3   6   1       55.96       55.48      4.52 o 
   4   6   1      527.70      598.77     10.72 o 
   5   6   1       21.04       20.02      5.03 o 
   6   6   1        9.52       10.05      4.30 o 
   7   6   1       40.39       46.23      7.49 o 
   8   6   1      213.59      226.43     22.16 o 
   9   6   1       82.91       89.63     14.94 o 
  10   6   1        2.11       -0.64      4.30 o 
  11   6   1        8.67        2.19      4.95 o 
  12   6   1        1.09        1.42      6.02 o 
  -7   7   1        1.84        5.99      7.78 o 
  -6   7   1        0.28       -4.17      4.17 o 
  -5   7   1        2.23        9.88      5.73 o 
  -4   7   1        3.49        7.20      7.19 o 
  -3   7   1       20.50       20.72      5.74 o 
  -2   7   1        8.76        3.70      4.74 o 
  -1   7   1       11.96       13.80      4.92 o 
   0   7   1       75.18       77.39      8.76 o 
   1   7   1       44.49       52.97      8.99 o 
   2   7   1       26.92       24.77      3.85 o 
   3   7   1       66.13       73.16      5.48 o 
   4   7   1       49.59       42.45      6.91 o 
   5   7   1       31.01       33.40      6.80 o 
   6   7   1       44.60       46.29      7.82 o 
   7   7   1        6.86        0.40      5.67 o 
   8   7   1       56.61       68.68      9.83 o 
   9   7   1        1.94        5.39      5.87 o 
  10   7   1        2.13        3.35      5.12 o 
  11   7   1        3.56        3.21      5.25 o 
  12   7   1       19.55       15.29      9.55 o 
  -6   8   1        9.37       17.80      9.23 o 
  -5   8   1        1.28        5.77     14.41 o 
  -4   8   1       13.56       18.82      6.21 o 
  -3   8   1       12.95       16.74      5.74 o 
  -2   8   1        0.00       -1.37      3.50 o 
  -1   8   1        3.35       -0.01      3.96 o 
   0   8   1       24.63       27.67     16.74 o 
   1   8   1       55.56       50.69      7.66 o 
   2   8   1        0.38       -1.78      2.30 o 
   3   8   1      175.57      163.27      8.02 o 
   4   8   1       16.98       23.18      6.37 o 
   5   8   1        8.65       18.66      5.72 o 
   6   8   1       23.71       26.79      6.80 o 
   7   8   1        6.91        5.77      4.59 o 
   8   8   1       50.31       52.68      9.13 o 
   9   8   1      107.07      105.65     12.81 o 
  10   8   1       13.64       14.31      7.15 o 
  11   8   1        6.62        5.88      7.07 o 
  -5   9   1       17.74       16.60     14.51 o 
  -4   9   1        1.02       10.03     13.34 o 
  -3   9   1        3.32       12.49     10.19 o 
  -2   9   1        0.53        8.22      5.35 o 
  -1   9   1        0.30        6.49      5.54 o 
   0   9   1        0.07       -5.87      5.93 o 
   1   9   1       12.93        6.57      5.23 o 
   2   9   1       36.20       47.22     10.20 o 
   3   9   1        9.24       15.81      5.76 o 
   4   9   1        6.81       11.40      9.88 o 
   5   9   1       18.39       16.66      8.03 o 
   6   9   1        3.24       -0.77      4.32 o 
   7   9   1        0.02        8.18      5.35 o 
   8   9   1       59.06       71.06     11.06 o 
   9   9   1        2.95        4.35      5.14 o 
  10   9   1       13.55       34.95     13.27 o 
  11   9   1        2.78        1.64      6.72 o 
  -4  10   1        0.01       22.10     14.65 o 
  -3  10   1        0.09       -3.66      5.85 o 
  -2  10   1        0.12        8.84      5.69 o 
  -1  10   1        4.05       12.45      6.28 o 
   0  10   1        4.47        2.27      9.46 o 
   1  10   1        1.16        0.61      6.77 o 
   2  10   1        2.00       -6.37      9.68 o 
   3  10   1       79.52       61.71     16.93 o 
   4  10   1       37.98       60.45      9.08 o 
   5  10   1        0.29       -3.61      3.61 o 
   6  10   1        0.92        1.77      4.45 o 
   7  10   1        5.14       10.48      5.94 o 
   8  10   1        3.52       -0.92      5.13 o 
   9  10   1       10.89       18.58      7.16 o 
  10  10   1        9.96       -3.84      7.49 o 
  -2  11   1        1.12       14.41      7.64 o 
  -1  11   1        0.17       10.90      5.72 o 
   0  11   1        7.15       17.89      6.94 o 
   1  11   1        0.04       -0.40      5.29 o 
   2  11   1       23.49       14.89     12.63 o 
   3  11   1       44.83       62.71     17.77 o 
   4  11   1        0.33        0.69     10.42 o 
   5  11   1        0.13        1.74      4.76 o 
   6  11   1        2.93        1.24      8.55 o 
   7  11   1        3.12       13.32      6.26 o 
   8  11   1        1.46        5.00      6.75 o 
   9  11   1        3.54        3.28      7.96 o 
  -1  12   1        0.10       -1.62      7.73 o 
   0  12   1        0.37        2.89      6.25 o 
   1  12   1        0.42       -1.60      8.95 o 
   2  12   1        0.05       30.76     13.58 o 
   3  12   1        0.78        3.54     11.07 o 
   4  12   1        7.09        7.76     12.82 o 
   5  12   1        0.00       13.38     13.41 o 
   6  12   1        8.28       11.21     13.12 o 
   7  12   1        1.34       -1.60      9.49 o 
   8  12   1        0.32       -4.04      7.29 o 
   3  13   1        3.50       -7.79     14.79 o 
   4  13   1        1.02       10.75     17.44 o 
   5  13   1        1.17       12.83     18.99 o 
  -5 -12   2        1.14       12.43     19.08 o 
  -4 -12   2        0.71        8.28     18.50 o 
  -3 -12   2        0.04       36.08     18.32 o 
  -7 -11   2        4.28       14.12     10.61 o 
  -6 -11   2        0.23       -8.36      8.36 o 
  -5 -11   2        0.48       -5.02     10.40 o 
  -4 -11   2        0.01        3.88     12.46 o 
  -3 -11   2        0.05       -6.13      8.83 o 
  -2 -11   2        0.13        2.18     10.74 o 
  -1 -11   2        0.86       34.34     13.21 o 
   1 -11   2        0.01       -1.13      7.39 o 
  -8 -10   2        9.47       11.13     10.33 o 
  -7 -10   2        0.50       10.05      7.07 o 
  -6 -10   2       19.73        8.06     13.44 o 
  -5 -10   2        5.19        2.27      5.56 o 
  -4 -10   2        7.80       18.37      7.33 o 
  -3 -10   2       10.99        9.82     12.28 o 
  -2 -10   2        0.02       -8.10     10.23 o 
  -1 -10   2        0.13       -2.66      9.26 o 
   0 -10   2        3.95        9.26      6.05 o 
   1 -10   2        7.94       24.45      9.26 o 
   2 -10   2        0.30       -1.89      6.95 o 
  -9  -9   2        4.48        9.68      9.58 o 
  -8  -9   2        4.67        0.28      5.61 o 
  -7  -9   2       11.34       14.25      7.12 o 
  -6  -9   2        3.08       -0.79      6.05 o 
  -5  -9   2        0.87       -0.10      5.61 o 
  -4  -9   2        0.24        3.44      7.44 o 
  -3  -9   2        1.61        8.38      5.84 o 
  -2  -9   2        4.82       11.27      7.23 o 
  -1  -9   2        0.74        2.28      4.93 o 
   0  -9   2        0.44       -2.54      6.87 o 
   1  -9   2        1.87       10.17      7.92 o 
   2  -9   2        7.70       15.21     15.91 o 
   3  -9   2        1.99       -5.07      5.07 o 
   4  -9   2        1.81        3.12      8.34 o 
 -10  -8   2        6.66        3.91      7.50 o 
  -9  -8   2        6.47        1.22      5.65 o 
  -8  -8   2        0.31        3.24      5.88 o 
  -7  -8   2        2.29       -0.49      5.22 o 
  -6  -8   2       40.72       37.92      8.47 o 
  -5  -8   2       60.61       51.66      9.25 o 
  -4  -8   2       22.86       15.61     10.52 o 
  -3  -8   2        9.25       12.63      6.09 o 
  -2  -8   2        3.27        6.16      4.77 o 
  -1  -8   2       44.69       43.56      5.74 o 
   0  -8   2       12.34       14.60     10.80 o 
   1  -8   2        8.32       13.77      5.72 o 
   2  -8   2        1.44       -1.91      5.00 o 
   3  -8   2        0.27       10.48      6.38 o 
   4  -8   2        1.43        7.83      5.30 o 
   5  -8   2        0.82        5.24      8.23 o 
 -10  -7   2       25.36       27.18      8.97 o 
  -9  -7   2       13.24        8.61      5.95 o 
  -8  -7   2        0.02       -3.11      4.36 o 
  -7  -7   2        0.67       -6.30      8.71 o 
  -6  -7   2        6.43       16.77      6.12 o 
  -5  -7   2       65.85       53.41     13.29 o 
  -4  -7   2       17.93       20.46      6.00 o 
  -3  -7   2        0.75        0.84      3.92 o 
  -2  -7   2       39.98       52.03     11.87 o 
  -1  -7   2       37.44       34.37      5.09 o 
   0  -7   2        5.75        5.71      6.03 o 
   1  -7   2        1.54        3.40      5.25 o 
   2  -7   2       14.72       12.90      5.37 o 
   3  -7   2        0.01       -3.59      3.59 o 
   4  -7   2        0.02        9.40      5.17 o 
   5  -7   2        3.20        2.03      6.39 o 
   6  -7   2        0.00       -2.25      9.26 o 
 -11  -6   2        8.87        2.26      7.50 o 
 -10  -6   2        2.43       -0.47      5.44 o 
  -9  -6   2       18.43        7.61      5.80 o 
  -8  -6   2        3.10        4.71      4.65 o 
  -7  -6   2       32.63       26.91      6.75 o 
  -6  -6   2       41.76       56.02      8.82 o 
  -5  -6   2      155.84      164.14     15.17 o 
  -4  -6   2       57.56       51.23     12.63 o 
  -3  -6   2        3.54        9.24      4.71 o 
  -2  -6   2      235.02      217.40     13.53 o 
  -1  -6   2        0.39       -2.33      3.12 o 
   0  -6   2        2.38        1.44      2.51 o 
   1  -6   2        3.27        3.40      2.74 o 
   2  -6   2       22.75       35.70     12.15 o 
   3  -6   2       45.01       57.60      8.39 o 
   4  -6   2        7.66        7.08      9.23 o 
   5  -6   2       15.90       18.80      6.44 o 
   6  -6   2        1.92        7.89      5.68 o 
   7  -6   2        3.93        3.70      6.84 o 
 -11  -5   2        3.16        1.81      6.85 o 
 -10  -5   2       32.92       31.99      8.13 o 
  -9  -5   2        4.19        2.44      5.48 o 
  -8  -5   2        7.49        1.84      3.83 o 
  -7  -5   2       17.44       16.65     10.17 o 
  -6  -5   2      138.39      129.42     11.32 o 
  -5  -5   2      314.49      314.57     19.73 o 
  -4  -5   2       59.06       62.38      7.66 o 
  -3  -5   2        4.84        1.94      2.38 o 
  -2  -5   2        5.63        3.87      2.11 o 
  -1  -5   2      170.69      180.94      7.24 o 
   0  -5   2       17.37       22.39      4.14 o 
   1  -5   2        6.91        4.01      2.51 o 
   2  -5   2        1.38       -1.61      2.50 o 
   3  -5   2       59.62       60.41      7.97 o 
   4  -5   2        0.40       -1.34      3.34 o 
   5  -5   2        5.68        7.12      4.35 o 
   6  -5   2       19.71       22.70      6.53 o 
   7  -5   2        5.58        5.00      4.80 o 
   8  -5   2        0.30       -2.50      5.25 o 
 -11  -4   2        0.57        1.40     11.18 o 
 -10  -4   2        1.47        1.67      4.59 o 
  -9  -4   2       63.31       51.88      8.82 o 
  -8  -4   2       15.84        6.39      4.52 o 
  -7  -4   2      175.68      170.06     12.77 o 
  -6  -4   2        7.65        8.55      9.94 o 
  -5  -4   2      191.14      213.19     11.37 o 
  -4  -4   2       36.48       59.04      8.83 o 
  -3  -4   2      106.23       97.22      4.89 o 
  -2  -4   2      281.62      289.01      7.82 o 
  -1  -4   2      291.61      286.76      8.10 o 
   0  -4   2      212.49      213.53      8.66 o 
   1  -4   2       19.69       15.88      5.04 o 
   2  -4   2       51.17       54.35      4.99 o 
   3  -4   2       37.74       41.08      5.53 o 
   4  -4   2       86.99      108.51      9.64 o 
   5  -4   2        4.94        9.49      7.56 o 
   6  -4   2        0.72       -0.29      3.57 o 
   7  -4   2        4.60        9.43      4.72 o 
   8  -4   2        8.24       11.19      5.62 o 
   9  -4   2        0.29        6.10      5.42 o 
 -11  -3   2        0.05        3.82      9.97 o 
 -10  -3   2        0.85        0.29      4.57 o 
  -9  -3   2       18.86       24.02      6.86 o 
  -8  -3   2       50.45       47.06      8.10 o 
  -7  -3   2       11.14        4.14      3.98 o 
  -6  -3   2      694.65      703.46     20.71 o 
  -5  -3   2      164.60      160.93     16.36 o 
  -4  -3   2        0.40        1.26      1.37 o 
  -3  -3   2      155.40      153.48      5.02 o 
  -2  -3   2       66.34       63.80      3.86 o 
  -1  -3   2       52.30       46.88      3.51 o 
   0  -3   2        0.03       -2.00      2.00 o 
   1  -3   2      569.49      585.21     10.96 o 
   2  -3   2      257.46      282.78      8.27 o 
   3  -3   2       56.89       59.72      4.91 o 
   4  -3   2       72.45       71.37      7.10 o 
   5  -3   2        3.13        9.85      4.06 o 
   6  -3   2       45.40       43.09      9.42 o 
   7  -3   2       11.86       11.50      4.62 o 
   8  -3   2        0.10        2.48      5.94 o 
   9  -3   2        3.09       -4.16      4.16 o 
  10  -3   2        0.00        9.63      7.34 o 
 -11  -2   2        8.00       13.46     12.11 o 
 -10  -2   2        1.69        0.11      7.74 o 
  -9  -2   2       12.83       12.21      5.72 o 
  -8  -2   2       29.33       41.42      7.26 o 
  -7  -2   2      808.34      802.03     23.02 o 
  -6  -2   2      138.11      152.60     18.02 o 
  -5  -2   2      122.20      124.00      6.12 o 
  -4  -2   2       53.03       49.42      5.48 o 
  -3  -2   2      331.03      369.86     13.36 o 
  -2  -2   2      401.02      387.17      7.29 o 
  -1  -2   2     1465.60     1349.47     13.91 o 
   0  -2   2      436.03      425.34      7.86 o 
   1  -2   2      127.43      115.52      5.20 o 
   2  -2   2     1339.19     1315.29     15.99 o 
   3  -2   2       34.62       34.51      3.78 o 
   4  -2   2       10.08        9.38      2.84 o 
   5  -2   2        0.04        0.69      3.31 o 
   6  -2   2        9.10       13.79      4.37 o 
   7  -2   2        5.59        6.37      9.17 o 
   8  -2   2       11.73       15.37      6.24 o 
   9  -2   2        8.81       14.41      5.34 o 
  10  -2   2       13.15        2.37      7.23 o 
 -10  -1   2       18.97       33.70     14.22 o 
  -9  -1   2       13.15       26.09     11.06 o 
  -8  -1   2       38.17       14.11      6.95 o 
  -7  -1   2      102.96      110.31     10.12 o 
  -6  -1   2      494.75      533.92     18.61 o 
  -5  -1   2       78.39       94.18      6.34 o 
  -4  -1   2      279.24      280.54      7.42 o 
  -3  -1   2       23.67       24.90      2.62 o 
  -2  -1   2       56.96       65.21      3.32 o 
  -1  -1   2      369.19      386.62      7.08 o 
   0  -1   2        8.04        4.88      1.85 o 
   1  -1   2     5437.45     5451.69     30.87 o 
   2  -1   2     5120.69     5050.37     36.48 o 
   3  -1   2        4.27        2.15      1.89 o 
   4  -1   2       62.45       63.10      6.10 o 
   5  -1   2       26.60       26.68      3.63 o 
   6  -1   2        8.20       11.25      4.40 o 
   7  -1   2        0.02        1.57      5.20 o 
   8  -1   2        0.01        2.51      3.51 o 
   9  -1   2       28.57       23.86      6.16 o 
  10  -1   2        0.95        9.39      6.51 o 
  11  -1   2        5.67       -2.78     11.40 o 
 -10   0   2        0.08       -5.00      5.00 o 
  -9   0   2       44.24       58.14     14.05 o 
  -8   0   2       14.43       25.94      8.89 o 
  -7   0   2       70.59       61.10      6.03 o 
  -6   0   2      248.43      265.23      9.10 o 
  -5   0   2      313.22      315.98      9.04 o 
  -4   0   2        1.06        0.50      3.29 o 
  -3   0   2      673.26      665.89     10.60 o 
  -2   0   2      622.10      628.20     14.59 o 
  -1   0   2      219.90      215.64      4.70 o 
   0   0   2     1405.64     1493.23     20.85 o 
   1   0   2     8168.19     8009.96     51.26 o 
   2   0   2        4.72        1.18      1.44 o 
   3   0   2       57.89       84.63      4.06 o 
   4   0   2      301.17      289.20      8.27 o 
   5   0   2        1.72       -0.61      1.82 o 
   6   0   2       59.81       57.42      7.89 o 
   7   0   2        3.96        6.82      2.88 o 
   8   0   2        0.33       -0.75      2.48 o 
   9   0   2       12.54        7.64      6.48 o 
  10   0   2       64.02       66.91     14.97 o 
 -10   1   2        0.44        5.50     10.91 o 
  -9   1   2       16.05        1.36      7.19 o 
  -8   1   2       13.34       13.37      7.16 o 
  -7   1   2        0.08       10.41      4.19 o 
  -6   1   2       23.96       21.71      9.37 o 
  -5   1   2       22.38       23.77      3.42 o 
  -4   1   2     1345.34     1338.70     17.35 o 
  -3   1   2     1043.22     1133.59     14.26 o 
  -2   1   2      162.40      147.44      8.72 o 
  -1   1   2      111.40      102.96      3.52 o 
   0   1   2      632.70      601.27      6.99 o 
   1   1   2     1866.39     1658.27     12.07 o 
   2   1   2     2883.09     2791.63     18.21 o 
   3   1   2      167.24      160.16      4.83 o 
   4   1   2      242.93      257.32     11.99 o 
   5   1   2        9.07        7.00      2.24 o 
   6   1   2        3.90        3.09      2.35 o 
   7   1   2        0.61        0.69      2.61 o 
   8   1   2       30.27       27.06      4.45 o 
   9   1   2       69.39       87.42      9.59 o 
  11   1   2        0.91       -2.32      6.06 o 
  12   1   2        0.07       -5.76      6.83 o 
 -10   2   2        6.40       -1.92     11.87 o 
  -9   2   2       10.75       13.78      8.74 o 
  -8   2   2        5.82        7.70      4.49 o 
  -7   2   2       11.27       17.75      5.25 o 
  -6   2   2       84.17       96.32      9.21 o 
  -5   2   2        6.86       16.66      4.63 o 
  -4   2   2      555.08      582.07     12.08 o 
  -3   2   2      272.71      266.29      6.99 o 
  -2   2   2        0.04        2.70      1.62 o 
  -1   2   2     2050.28     2009.62     45.75 o 
   0   2   2     6526.63     6730.37     44.35 o 
   1   2   2     3377.69     3304.16     20.24 o 
   2   2   2     1786.34     1719.80     13.65 o 
   3   2   2      356.13      349.18      7.09 o 
   4   2   2        9.13        8.42      2.02 o 
   5   2   2      625.35      631.64     10.96 o 
   6   2   2       23.59       27.05      4.94 o 
   7   2   2        4.10        5.66      2.58 o 
   8   2   2       86.30       78.63     12.33 o 
   9   2   2        2.90       -0.07      3.04 o 
  10   2   2        9.74        7.57      5.00 o 
  11   2   2       14.79        5.35      7.61 o 
  12   2   2        4.52        0.73      8.51 o 
  -9   3   2        2.05       -4.43      7.12 o 
  -8   3   2        7.06       14.11      5.77 o 
  -7   3   2       13.43       14.76      5.29 o 
  -6   3   2        9.36       18.71      5.13 o 
  -5   3   2       19.29       21.55      7.72 o 
  -4   3   2      134.15      156.40     10.18 o 
  -3   3   2      397.19      411.22      7.65 o 
  -2   3   2       78.47       73.96      6.16 o 
  -1   3   2      908.91      885.28     16.63 o 
   0   3   2       66.06       57.88      2.68 o 
   1   3   2       82.20       93.17      3.68 o 
   2   3   2      160.77      151.56      4.45 o 
   3   3   2      102.02       97.56      3.48 o 
   4   3   2      635.12      590.91      8.73 o 
   5   3   2       55.76       62.73      4.11 o 
   6   3   2       28.73       23.44      5.45 o 
   7   3   2       18.73       10.06      5.10 o 
   8   3   2        3.78        1.71      2.96 o 
   9   3   2       10.54       12.85     10.03 o 
  10   3   2       12.69        7.50      4.45 o 
  11   3   2        0.57       -0.43      4.08 o 
  12   3   2        1.08       -2.86      9.20 o 
  -9   4   2        5.83        0.60      8.83 o 
  -8   4   2        5.90        8.42      4.78 o 
  -7   4   2        1.66        4.60      6.56 o 
  -6   4   2        4.73       15.12      5.16 o 
  -5   4   2       14.79       23.03      6.71 o 
  -4   4   2      333.76      324.36     14.00 o 
  -3   4   2       60.96       57.06      7.97 o 
  -2   4   2      325.52      323.41     12.14 o 
  -1   4   2      403.99      380.75     12.16 o 
   0   4   2     1503.60     1447.98     13.51 o 
   1   4   2      804.24      807.34     10.92 o 
   2   4   2      245.05      276.41      6.53 o 
   3   4   2      169.90      209.59      5.36 o 
   4   4   2     1104.90     1072.69     11.53 o 
   5   4   2     1607.15     1685.12     14.98 o 
   6   4   2       61.63       64.53      7.11 o 
   7   4   2       77.36       65.91      7.82 o 
   8   4   2       86.15       90.04      9.57 o 
   9   4   2       17.63       43.28     10.20 o 
  10   4   2       18.32       22.38      6.84 o 
  11   4   2        1.66       10.23      5.09 o 
  12   4   2        0.22        6.82     11.81 o 
  -8   5   2        0.28        1.55      9.08 o 
  -7   5   2        6.77       19.03      7.78 o 
  -6   5   2       22.57       41.89     10.95 o 
  -5   5   2        6.17        5.77     13.91 o 
  -4   5   2       35.86       45.74      7.23 o 
  -3   5   2        2.33        5.62      3.51 o 
  -2   5   2       91.17       96.56      8.54 o 
  -1   5   2       90.62      108.10      8.40 o 
   0   5   2      625.49      574.63      9.92 o 
   1   5   2      537.52      513.50      9.68 o 
   2   5   2        5.74        3.37      1.98 o 
   3   5   2       16.39       19.55      4.27 o 
   4   5   2      129.92      148.96      4.84 o 
   5   5   2      108.74      122.27      8.74 o 
   6   5   2       25.68       53.23      7.07 o 
   7   5   2        3.60        4.79      3.43 o 
   8   5   2       11.93        9.76     13.46 o 
   9   5   2       69.09       50.19      8.40 o 
  10   5   2       27.08       43.36      8.17 o 
  11   5   2        1.17        3.04      7.39 o 
  12   5   2        5.44        3.66     14.69 o 
  -8   6   2        2.75        7.06     12.01 o 
  -7   6   2        0.22        8.51      5.02 o 
  -6   6   2        5.09       19.63      9.94 o 
  -5   6   2       19.94       27.83      7.39 o 
  -4   6   2        4.54        7.16      4.48 o 
  -3   6   2       22.69       26.40      6.23 o 
  -2   6   2       32.36       25.27      6.16 o 
  -1   6   2       20.10       25.08      5.30 o 
   0   6   2        7.17        3.06      1.87 o 
   1   6   2      139.36      159.40      8.56 o 
   2   6   2       65.01       78.33      9.48 o 
   3   6   2      525.28      487.45     16.62 o 
   4   6   2     1031.70     1053.87     14.63 o 
   5   6   2       15.15       24.35      5.07 o 
   6   6   2       21.86       17.55      5.08 o 
   7   6   2       73.39       77.36      9.12 o 
   8   6   2       40.58       23.61      6.08 o 
   9   6   2       98.24      115.28     12.26 o 
  10   6   2        1.78        2.59      4.46 o 
  11   6   2        0.46        5.55      5.46 o 
  12   6   2        8.44        0.85      8.21 o 
  -7   7   2        0.04        5.18      8.24 o 
  -6   7   2        6.28        7.20      6.42 o 
  -5   7   2       30.28       37.88      8.54 o 
  -4   7   2        6.54       11.52     10.05 o 
  -3   7   2        2.48       -0.89      4.37 o 
  -2   7   2       67.02       78.71     14.44 o 
  -1   7   2        0.59        1.85      4.91 o 
   0   7   2       15.87       15.51      5.00 o 
   1   7   2      183.89      189.06      7.51 o 
   2   7   2        2.26        2.13      2.42 o 
   3   7   2       37.30       30.49      4.13 o 
   4   7   2      128.01      131.95     14.48 o 
   5   7   2        5.64        6.29      4.13 o 
   6   7   2       17.51       14.04      5.09 o 
   7   7   2       18.50       10.53      9.20 o 
   8   7   2       21.37       15.25      5.82 o 
   9   7   2       15.21       22.31      6.86 o 
  10   7   2       48.97       62.62     10.35 o 
  11   7   2        8.37        5.78      5.22 o 
  12   7   2        1.62       10.49      7.45 o 
  -6   8   2        0.54       -0.93      7.20 o 
  -5   8   2        0.03       10.05      5.30 o 
  -4   8   2       19.36       16.55      6.39 o 
  -3   8   2        0.03       -3.83      3.83 o 
  -2   8   2       18.92       22.75      6.62 o 
  -1   8   2        0.06        5.08      4.52 o 
   0   8   2        1.73        6.30      4.24 o 
   1   8   2        0.27        3.89      4.82 o 
   2   8   2      142.63      142.50      7.47 o 
   3   8   2      225.22      231.44     14.64 o 
   4   8   2        0.05        1.37      6.02 o 
   5   8   2        0.93       -3.05      3.05 o 
   6   8   2       61.84       58.66      8.60 o 
   7   8   2       32.50       32.78      9.28 o 
   8   8   2        4.04       -0.37      4.13 o 
   9   8   2       95.70       85.82     11.36 o 
  10   8   2        5.93       11.84      6.08 o 
  11   8   2       19.00       19.03      7.59 o 
  12   8   2        2.56        7.14      6.61 o 
  -5   9   2       22.55       19.12     13.32 o 
  -4   9   2       19.78       28.09     12.57 o 
  -3   9   2        2.42        0.74      4.76 o 
  -2   9   2        2.00        4.04      4.91 o 
  -1   9   2        0.23       -0.77      3.71 o 
   0   9   2        5.67        7.12      4.72 o 
   1   9   2       23.83       25.05      8.88 o 
   2   9   2       13.18        6.88      4.82 o 
   3   9   2       55.32       59.17      6.14 o 
   4   9   2       43.01       53.84      9.66 o 
   5   9   2        5.42        6.85      5.04 o 
   6   9   2       17.70       19.22      7.56 o 
   7   9   2        1.38        2.22      4.71 o 
   8   9   2        0.14       -0.27      4.69 o 
   9   9   2        5.57        5.77      8.91 o 
  10   9   2       13.70        8.04      7.55 o 
  11   9   2        2.90        1.53      6.64 o 
  -4  10   2        2.06        6.72     13.85 o 
  -3  10   2        3.92        3.34      5.78 o 
  -2  10   2        2.18        9.83      6.81 o 
  -1  10   2        1.42        1.55      4.34 o 
   0  10   2       14.38        7.76      5.59 o 
   1  10   2        5.29       11.81      5.67 o 
   2  10   2        0.41        8.11      4.94 o 
   3  10   2       68.58       66.77     17.31 o 
   4  10   2      173.25      197.52     14.24 o 
   5  10   2       20.76       23.70      7.26 o 
   6  10   2        0.25        2.52      4.79 o 
   7  10   2       10.65       21.51      7.11 o 
   8  10   2       13.07        7.28      6.31 o 
   9  10   2        1.90        7.32      6.57 o 
  10  10   2        0.66       -0.56      5.03 o 
  11  10   2       12.97       15.27      9.65 o 
  -2  11   2        5.56       13.87      7.97 o 
  -1  11   2        0.25        0.35      5.33 o 
   0  11   2        0.01        3.13      4.97 o 
   1  11   2        0.12        3.27      9.02 o 
   2  11   2        1.72       -9.62      9.62 o 
   3  11   2       47.24       45.51     15.95 o 
   4  11   2        9.68       -7.73     10.10 o 
   5  11   2        3.04        8.13     11.59 o 
   6  11   2        0.96        1.81      4.88 o 
   7  11   2        0.31        0.59      5.61 o 
   8  11   2        7.98       -1.46      5.09 o 
   9  11   2        2.61       -2.37      6.05 o 
  10  11   2        0.11        8.06     10.74 o 
  -1  12   2       10.11        9.33      9.53 o 
   0  12   2        1.41       -1.30      6.42 o 
   1  12   2        0.38       -1.97      8.83 o 
   2  12   2        0.63       18.99     12.10 o 
   3  12   2        0.72       15.95     13.60 o 
   4  12   2       14.91       16.12     12.59 o 
   5  12   2        7.81       -4.74     11.81 o 
   6  12   2        7.97        6.97     13.53 o 
   7  12   2        0.52        6.42      6.53 o 
   8  12   2        0.00       -0.03      6.51 o 
   9  12   2        3.80       -2.89      8.44 o 
   2  13   2        1.61        7.47     17.02 o 
   3  13   2        2.23        9.90     17.00 o 
   4  13   2        2.51        2.80     16.25 o 
   5  13   2        0.44       19.25     19.28 o 
   6  13   2        3.29        9.03     17.58 o 
   8  13   2        0.05       13.32     13.08 o 
  -6 -11   3        1.16       12.46     12.03 o 
  -5 -11   3        2.55        2.38      9.41 o 
  -4 -11   3        1.57       -7.47     11.41 o 
  -8 -10   3        0.18      -13.26     13.26 o 
  -7 -10   3        0.96       -4.75      8.73 o 
  -6 -10   3       19.19       29.01      9.90 o 
  -5 -10   3       15.54        1.48      9.73 o 
  -4 -10   3        0.90        7.27      8.31 o 
  -3 -10   3        0.35        3.54      6.85 o 
  -2 -10   3        1.99       -1.82     11.03 o 
   1 -10   3        0.01       -0.95      5.99 o 
   2 -10   3        0.59        5.19      7.10 o 
  -9  -9   3        6.17      -11.07     11.95 o 
  -8  -9   3        1.13       -1.42      7.83 o 
  -7  -9   3        0.20       -4.58     10.24 o 
  -6  -9   3        4.69        5.75      6.26 o 
  -5  -9   3        3.45        3.29     14.86 o 
  -4  -9   3       14.82       14.88      7.80 o 
  -3  -9   3        0.24       -4.83      4.83 o 
  -2  -9   3        0.01        0.55      5.15 o 
  -1  -9   3        1.86       -0.73      8.65 o 
   0  -9   3        7.12        0.68      4.55 o 
   1  -9   3        0.01        2.51      6.08 o 
   2  -9   3        0.54       -3.25      5.70 o 
   3  -9   3        2.56        7.50      8.33 o 
  -9  -8   3       15.24        5.83      7.72 o 
  -8  -8   3       13.04       14.42      9.39 o 
  -7  -8   3        0.47       -4.43      4.43 o 
  -6  -8   3        8.50        3.69      5.87 o 
  -5  -8   3       20.49       27.51      7.74 o 
  -4  -8   3        0.91        1.65      4.74 o 
  -3  -8   3       16.63        8.28      5.53 o 
  -2  -8   3        5.06        3.00      5.63 o 
  -1  -8   3       10.19        6.00      4.18 o 
   0  -8   3        4.33        3.72      4.22 o 
   1  -8   3        1.59        8.71      5.43 o 
   2  -8   3        0.10       -1.13      4.92 o 
   3  -8   3        1.20       10.49      7.44 o 
   4  -8   3        2.25       11.91      7.74 o 
   5  -8   3        0.04        4.70      8.36 o 
 -10  -7   3       11.26       13.16     12.05 o 
  -9  -7   3        5.95        7.50      6.71 o 
  -8  -7   3       10.81        3.26      8.94 o 
  -7  -7   3        4.71        6.35      5.42 o 
  -6  -7   3        3.23        7.92      8.06 o 
  -5  -7   3       23.51       22.66      8.94 o 
  -4  -7   3       31.44       35.47      7.18 o 
  -3  -7   3        1.34        3.67      4.64 o 
  -2  -7   3        0.29       -6.41      8.39 o 
  -1  -7   3       73.69       62.33      9.51 o 
   0  -7   3        0.01       -0.90      2.88 o 
   1  -7   3        0.27        2.04      5.22 o 
   2  -7   3        0.02        2.38      4.33 o 
   3  -7   3        0.44        6.29      4.18 o 
   4  -7   3       12.98        3.33      6.77 o 
   5  -7   3        0.43       -3.73      5.47 o 
   6  -7   3        0.49        4.54      9.70 o 
 -10  -6   3        5.13        9.54      8.34 o 
  -9  -6   3       44.08       46.62      8.92 o 
  -8  -6   3        0.00        5.82      5.13 o 
  -7  -6   3        0.09       -4.30      4.41 o 
  -6  -6   3        5.36       13.39      6.81 o 
  -5  -6   3       26.65       34.12      7.08 o 
  -4  -6   3       39.41       46.71      8.04 o 
  -3  -6   3       14.23       22.89      6.21 o 
  -2  -6   3       19.60       20.37      4.00 o 
  -1  -6   3       49.73       54.58      5.84 o 
   0  -6   3       39.72       51.50      7.17 o 
   1  -6   3        0.27        4.86      3.50 o 
   2  -6   3        7.99        9.26      4.47 o 
   3  -6   3       16.98       23.20      7.94 o 
   4  -6   3        1.72        0.25      3.80 o 
   5  -6   3        0.30        0.44      5.15 o 
   6  -6   3        0.05        6.37      7.53 o 
   7  -6   3        5.67        2.78     10.28 o 
 -11  -5   3        0.02        5.38      8.13 o 
 -10  -5   3        0.93        1.31      5.56 o 
  -9  -5   3        1.47        2.79      9.65 o 
  -8  -5   3       30.05       34.40     12.31 o 
  -7  -5   3       56.63       50.31      8.64 o 
  -6  -5   3      197.63      183.18     15.63 o 
  -5  -5   3       18.52       20.97      5.74 o 
  -4  -5   3       34.86       44.15      7.06 o 
  -3  -5   3        4.10        8.86      2.88 o 
  -2  -5   3       17.13        7.99      3.81 o 
  -1  -5   3       96.36       84.23      5.99 o 
   0  -5   3       66.89       70.80      5.79 o 
   1  -5   3       20.76       26.09      4.22 o 
   2  -5   3        2.13        2.76      2.62 o 
   3  -5   3       59.78       59.51      7.94 o 
   4  -5   3       33.55       32.83      6.33 o 
   5  -5   3       11.09       12.30      4.86 o 
   6  -5   3        1.33        2.34      3.78 o 
   7  -5   3        8.91       13.99      7.36 o 
   8  -5   3        0.52       10.71     12.22 o 
 -10  -4   3        0.71       -4.26      4.26 o 
  -9  -4   3       24.03       25.43      9.99 o 
  -8  -4   3        8.93        3.58      4.47 o 
  -7  -4   3       42.87       42.24      7.59 o 
  -6  -4   3      172.36      161.09     12.55 o 
  -5  -4   3      194.85      188.99     20.42 o 
  -4  -4   3      135.55      132.45     10.01 o 
  -3  -4   3        0.62        0.83      2.33 o 
  -2  -4   3       50.31       61.07      5.87 o 
  -1  -4   3      149.61      134.18      6.38 o 
   0  -4   3        1.82       -0.65      2.06 o 
   1  -4   3       33.08       27.70      3.91 o 
   2  -4   3      171.29      166.71      7.92 o 
   3  -4   3       93.01      106.22      7.62 o 
   4  -4   3       29.35       32.94      6.34 o 
   5  -4   3       17.12       20.50      5.42 o 
   6  -4   3        4.90       12.45      5.00 o 
   7  -4   3        4.12        3.49      6.26 o 
   8  -4   3       18.33        2.20      6.68 o 
   9  -4   3        0.00        4.15     11.95 o 
 -10  -3   3       16.39       22.39     10.54 o 
  -9  -3   3        0.76        4.72      4.67 o 
  -8  -3   3        4.03       10.65      5.23 o 
  -7  -3   3       89.00      104.64     10.98 o 
  -6  -3   3      494.07      507.59     37.57 o 
  -5  -3   3        3.08        1.56      5.63 o 
  -4  -3   3       14.15       19.20      2.85 o 
  -3  -3   3       11.81       13.10      2.46 o 
  -2  -3   3       10.19        9.38      2.14 o 
  -1  -3   3       15.45       14.41      2.61 o 
   0  -3   3      220.74      233.16      7.32 o 
   1  -3   3      122.32      125.89      5.97 o 
   2  -3   3      380.91      372.67      9.90 o 
   3  -3   3      135.45      152.54      7.22 o 
   4  -3   3       49.11       44.15      4.95 o 
   5  -3   3        0.14        7.16      3.97 o 
   6  -3   3        0.11        0.78      3.41 o 
   7  -3   3       10.45       13.10      7.74 o 
   8  -3   3        2.96        9.83     11.71 o 
   9  -3   3       11.97        4.28      7.47 o 
  10  -3   3        1.14        3.47     11.12 o 
 -10  -2   3        0.06       -5.13      5.13 o 
  -9  -2   3       21.98       50.16     13.63 o 
  -8  -2   3       10.80       11.17      6.35 o 
  -7  -2   3      130.60      120.40     11.06 o 
  -6  -2   3      814.63      792.26     22.05 o 
  -5  -2   3      324.96      301.85      8.53 o 
  -4  -2   3       39.72       44.57      3.75 o 
  -3  -2   3        9.96       11.96      2.57 o 
  -2  -2   3       59.03       59.93      3.96 o 
  -1  -2   3       51.37       55.25      3.74 o 
   0  -2   3      572.95      594.57     11.22 o 
   1  -2   3       44.56       45.94      3.97 o 
   2  -2   3       83.16      106.71      5.44 o 
   3  -2   3     2516.80     2420.92     24.63 o 
   4  -2   3       40.78       44.92     10.16 o 
   5  -2   3        3.82        2.29      2.58 o 
   6  -2   3       41.57       47.56      9.42 o 
   7  -2   3        7.47       10.78      4.31 o 
   8  -2   3        0.45        3.87      4.01 o 
   9  -2   3        0.30        0.43      3.90 o 
  10  -2   3       22.31       38.34     10.60 o 
 -10  -1   3        0.02       -2.95      8.62 o 
  -9  -1   3       12.16       15.57      9.58 o 
  -7  -1   3        0.02       -2.44      4.89 o 
  -6  -1   3       19.51       23.01      5.44 o 
  -5  -1   3       83.43       96.85      8.07 o 
  -4  -1   3        3.81        3.46      2.00 o 
  -3  -1   3        3.99        5.81      3.03 o 
  -2  -1   3      366.75      370.86      7.70 o 
  -1  -1   3       89.36       90.71      3.88 o 
   0  -1   3       54.32       49.06      3.01 o 
   1  -1   3      897.44      882.64     11.07 o 
   2  -1   3     3055.19     3057.02     23.72 o 
   3  -1   3      235.22      252.91      8.87 o 
   4  -1   3       39.46       41.86      4.15 o 
   5  -1   3       22.93       11.52      3.16 o 
   6  -1   3       18.35       15.28      3.91 o 
   7  -1   3       49.93       46.23      5.39 o 
   8  -1   3       28.54       31.44      6.55 o 
   9  -1   3       17.59       14.06      5.07 o 
  10  -1   3        3.36        7.06      6.63 o 
  11  -1   3       23.90       38.49     12.94 o 
  -9   0   3       17.89       21.26     11.09 o 
  -8   0   3        1.42       15.95      9.06 o 
  -7   0   3       17.77        4.45      6.95 o 
  -6   0   3      189.59      181.94      9.06 o 
  -5   0   3       34.83       44.92      7.17 o 
  -4   0   3       96.08       80.64      5.02 o 
  -3   0   3      661.34      670.96     14.97 o 
  -2   0   3     1823.87     1920.74     17.99 o 
  -1   0   3      884.12      824.00     10.58 o 
   0   0   3      184.13      171.03      4.34 o 
   1   0   3       64.06       75.50      4.71 o 
   2   0   3     2109.20     1946.25     15.92 o 
   3   0   3     3426.16     3269.92     26.67 o 
   4   0   3        0.97        5.03      2.21 o 
   5   0   3      327.13      283.83      8.57 o 
   6   0   3       45.09       41.85      4.74 o 
   7   0   3        5.81        5.39      3.67 o 
   8   0   3       56.83       56.52     10.20 o 
   9   0   3        2.62        4.76      5.65 o 
  10   0   3       36.80       52.58     13.09 o 
 -10   1   3        7.68       28.44     14.60 o 
  -9   1   3       25.70       37.23     12.94 o 
  -8   1   3        0.44       -5.04      5.59 o 
  -7   1   3       18.26       17.87      5.14 o 
  -6   1   3        0.66       -1.99      3.19 o 
  -5   1   3       36.31       35.28      4.39 o 
  -4   1   3       12.24       14.98      3.91 o 
  -3   1   3      803.39      871.95     19.60 o 
  -2   1   3      476.25      502.91     10.34 o 
  -1   1   3      304.88      340.85      7.43 o 
   0   1   3       76.79       69.62      3.21 o 
   1   1   3      234.79      216.46      6.74 o 
   2   1   3      108.42      133.77      3.70 o 
   3   1   3      339.56      316.31      6.77 o 
   4   1   3       38.61       40.43      3.55 o 
   5   1   3        0.08        1.34      1.89 o 
   6   1   3       37.43       43.04      4.57 o 
   7   1   3       46.92       48.63      5.70 o 
   8   1   3       79.11       71.99      6.36 o 
   9   1   3        7.20        6.16      3.82 o 
  10   1   3        3.73       -3.80      4.63 o 
  11   1   3        3.29        1.07      6.90 o 
  -9   2   3        2.56        3.97      7.33 o 
  -8   2   3        0.10       -3.82      5.16 o 
  -7   2   3       45.56       49.88      7.58 o 
  -6   2   3        3.17        0.71      6.04 o 
  -5   2   3       46.50       41.98      6.84 o 
  -4   2   3       46.57       48.24      6.52 o 
  -3   2   3        9.93       11.26      2.44 o 
  -2   2   3      785.09      882.72     11.88 o 
  -1   2   3      468.88      482.59      9.47 o 
   0   2   3      137.39      193.18      5.22 o 
   1   2   3      279.05      279.75      6.02 o 
   2   2   3      331.98      281.64      6.49 o 
   3   2   3      109.47      119.74      4.24 o 
   4   2   3      188.09      196.65      8.34 o 
   5   2   3      829.33      863.33     13.40 o 
   6   2   3      153.93      166.59      6.54 o 
   7   2   3      120.24       94.98      6.85 o 
   8   2   3      122.06      125.85     10.81 o 
   9   2   3        4.34        5.68      3.33 o 
  10   2   3        0.00        4.14      4.34 o 
  11   2   3       15.32        9.49      8.34 o 
  12   2   3        0.53        2.44      6.64 o 
  -9   3   3        0.39        3.07     12.48 o 
  -8   3   3        2.45        3.07      4.39 o 
  -7   3   3       43.79       54.87      8.32 o 
  -6   3   3       10.09       12.60      4.48 o 
  -5   3   3       49.88       42.72      7.28 o 
  -4   3   3       83.91       95.10     11.43 o 
  -3   3   3      548.80      543.95      9.60 o 
  -2   3   3      306.90      306.21      9.37 o 
  -1   3   3      372.59      393.11      7.04 o 
   0   3   3      231.97      234.74      5.56 o 
   1   3   3     2053.04     2054.08     22.70 o 
   2   3   3      110.00       93.80      4.01 o 
   3   3   3      212.81      204.76      5.43 o 
   4   3   3      165.19      177.33      7.94 o 
   5   3   3      117.94      122.54      5.14 o 
   6   3   3      122.59      125.99     11.47 o 
   7   3   3        0.53        7.01      2.58 o 
   8   3   3        0.96        1.14      2.94 o 
   9   3   3       49.83       45.98      7.44 o 
  10   3   3       12.89       13.13      4.94 o 
  11   3   3       18.85       13.40      5.36 o 
  12   3   3        0.35       -0.11      6.64 o 
  -8   4   3        4.39        5.52      5.17 o 
  -7   4   3        0.18       -0.39      3.68 o 
  -6   4   3        9.86       11.53      4.77 o 
  -5   4   3        0.05       -1.74      2.88 o 
  -4   4   3        9.24       12.08      4.49 o 
  -3   4   3      135.13      147.54      9.99 o 
  -2   4   3       18.69        9.86      3.95 o 
  -1   4   3      178.09      193.33      9.14 o 
   0   4   3        0.43        1.24      2.24 o 
   1   4   3      324.09      334.76      7.13 o 
   2   4   3      830.25      803.81     18.05 o 
   3   4   3       28.39       24.50      2.60 o 
   4   4   3        8.19        5.18      3.42 o 
   5   4   3      204.03      205.24      5.94 o 
   6   4   3      445.93      532.25     14.87 o 
   7   4   3       23.35       20.90      4.88 o 
   8   4   3        2.28        2.55      4.78 o 
   9   4   3        0.40       -3.38      4.05 o 
  10   4   3       15.42       12.93      5.03 o 
  11   4   3        1.65        4.57      4.50 o 
  12   4   3        1.07        7.46      5.37 o 
  -8   5   3        0.94        4.17      7.42 o 
  -7   5   3        5.08       10.26      5.74 o 
  -6   5   3       21.23        8.32      4.87 o 
  -5   5   3       18.92       17.02      5.61 o 
  -4   5   3        4.43        2.90      3.54 o 
  -3   5   3       31.40       45.02      6.97 o 
  -2   5   3        0.74       -2.56      2.56 o 
  -1   5   3      119.19      135.90     11.18 o 
   0   5   3      310.86      340.54      6.95 o 
   1   5   3      155.90      173.62      5.72 o 
   2   5   3      342.05      351.91      8.91 o 
   3   5   3        4.70        3.65      1.93 o 
   4   5   3      397.00      369.61     11.21 o 
   5   5   3      980.84      994.87     12.72 o 
   6   5   3      103.03      107.87      8.85 o 
   7   5   3        6.39        3.61      8.08 o 
   8   5   3       29.86       19.00      5.53 o 
   9   5   3       79.60       78.80      9.82 o 
  10   5   3       51.96       42.84      8.26 o 
  11   5   3        0.98        1.99      4.90 o 
  12   5   3        1.21       -1.82      4.69 o 
  13   5   3        3.01        0.90      7.70 o 
  -7   6   3        0.29        1.40      4.87 o 
  -6   6   3        0.02       -1.24      5.74 o 
  -5   6   3        3.07        3.44      4.42 o 
  -4   6   3       76.13       85.98     10.41 o 
  -3   6   3       13.57       15.66      5.08 o 
  -2   6   3       19.50       26.78      5.77 o 
  -1   6   3      122.89      109.10     22.83 o 
   0   6   3        1.99       -0.41      2.52 o 
   1   6   3       33.22       25.28      3.18 o 
   2   6   3      341.02      393.70      9.52 o 
   3   6   3      180.97      156.05      6.17 o 
   4   6   3       40.17       45.19      4.18 o 
   5   6   3       43.62       54.63      5.96 o 
   6   6   3        3.33       13.34      4.13 o 
   7   6   3       20.71       19.83      5.34 o 
   8   6   3       14.63       16.90      5.71 o 
   9   6   3       26.13       32.22      6.68 o 
  10   6   3       21.19       13.04      5.91 o 
  11   6   3        4.02        0.93      5.47 o 
  12   6   3        3.99       -4.71      4.72 o 
  13   6   3        0.58       -6.74      6.97 o 
  -7   7   3        0.05        7.94     10.98 o 
  -6   7   3        2.82        5.50      4.92 o 
  -5   7   3        8.51       10.17      5.92 o 
  -4   7   3        2.06       16.16      5.54 o 
  -3   7   3        3.62       19.56      5.54 o 
  -2   7   3        2.91        5.56      4.10 o 
  -1   7   3       40.06       37.52      6.89 o 
   0   7   3      206.85      226.95     25.66 o 
   1   7   3       29.11       39.61      3.97 o 
   2   7   3       20.51       25.97      3.70 o 
   3   7   3      433.14      445.63     11.07 o 
   4   7   3      181.44      163.34      6.75 o 
   5   7   3       12.88       18.00      7.42 o 
   6   7   3        5.75        5.49      3.96 o 
   7   7   3       60.50       62.72      8.55 o 
   8   7   3       29.17       42.40      7.54 o 
   9   7   3        9.27        3.08      9.51 o 
  10   7   3       52.75       54.02      9.21 o 
  11   7   3        2.72        4.59      4.94 o 
  12   7   3       16.81       25.00      8.77 o 
  -6   8   3        3.30        4.16      8.07 o 
  -5   8   3        1.56       10.65      5.79 o 
  -4   8   3       52.07       55.64      9.48 o 
  -3   8   3       56.18       51.97      8.85 o 
  -2   8   3       15.73       10.37      5.07 o 
  -1   8   3        2.64       15.47      5.39 o 
   0   8   3        8.56        8.69      4.80 o 
   1   8   3        7.98        9.41      8.63 o 
   2   8   3       22.53       14.98      3.63 o 
   3   8   3      296.96      270.49      9.58 o 
   4   8   3      219.85      220.57      8.54 o 
   5   8   3      125.97      114.65     10.43 o 
   6   8   3       14.88       26.32      9.71 o 
   7   8   3       93.85       91.92     15.82 o 
   8   8   3        0.83       -1.92      4.96 o 
   9   8   3        0.34        0.90      4.15 o 
  10   8   3       32.11       29.96      7.87 o 
  11   8   3        0.40        4.66      5.32 o 
  12   8   3        0.83       -5.32      5.32 o 
  -5   9   3       12.31       34.78     14.27 o 
  -4   9   3       20.96       17.67     15.18 o 
  -3   9   3        3.82        8.59      5.24 o 
  -2   9   3        1.51       -2.86      4.25 o 
  -1   9   3        3.18       -5.37      5.37 o 
   0   9   3        6.02        3.86      4.41 o 
   1   9   3       32.19       27.17      6.76 o 
   2   9   3        0.07        0.73      8.49 o 
   3   9   3       50.35       45.26      5.61 o 
   4   9   3      135.51      148.73     11.72 o 
   5   9   3      207.52      229.76     13.75 o 
   6   9   3       63.21       51.49      8.40 o 
   7   9   3        1.46        3.20      4.08 o 
   8   9   3       15.58       34.90      8.47 o 
   9   9   3       13.73       27.31      7.70 o 
  10   9   3        3.68        0.08      9.91 o 
  11   9   3        2.77        1.88      5.80 o 
  12   9   3       27.18       10.42     10.91 o 
  -3  10   3       14.74       20.37      7.61 o 
  -2  10   3        0.23        4.01      4.95 o 
  -1  10   3       14.46        2.98      9.28 o 
   0  10   3       13.15        3.47      4.70 o 
   1  10   3        4.21        2.53      9.33 o 
   2  10   3       29.14       41.86      8.81 o 
   3  10   3        1.57       -7.94      7.94 o 
   4  10   3      228.77      191.37     23.55 o 
   5  10   3      347.35      361.91     17.50 o 
   6  10   3        6.92       21.05     11.37 o 
   7  10   3       18.43       18.68      6.86 o 
   8  10   3        0.16        5.13      5.18 o 
   9  10   3       30.15       27.65      8.40 o 
  10  10   3        1.13        0.74      5.56 o 
  11  10   3        7.72       13.79     12.06 o 
  -2  11   3        1.76        3.00      6.78 o 
  -1  11   3        0.13        2.74      6.94 o 
   0  11   3        7.53       15.77      6.32 o 
   1  11   3        3.88        9.23      5.65 o 
   2  11   3        0.73        4.34      4.62 o 
   3  11   3        1.99        5.58     10.37 o 
   4  11   3        2.90        3.73     11.32 o 
   5  11   3       16.76       31.83     14.30 o 
   6  11   3       23.98       36.01      8.30 o 
   7  11   3       36.35       44.72      9.45 o 
   8  11   3        0.23       -0.43      4.50 o 
   9  11   3        0.00       -4.93     11.33 o 
  10  11   3        5.22       12.15      8.34 o 
  -1  12   3       10.53       25.17     10.22 o 
   0  12   3        0.20        2.48     10.95 o 
   1  12   3        0.53        4.26      5.33 o 
   2  12   3        5.77        3.47     10.65 o 
   3  12   3        0.93       -1.82     11.21 o 
   4  12   3        5.53       -2.66     10.60 o 
   5  12   3       25.70        8.02     11.85 o 
   6  12   3        1.67       -9.06      9.06 o 
   7  12   3       44.38       66.11     12.36 o 
   8  12   3        4.11       -3.20      5.74 o 
   9  12   3        1.03        5.19      7.00 o 
  10  12   3        1.16       -2.80     10.16 o 
   2  13   3        1.28       -1.89     15.50 o 
   3  13   3        0.87       -8.46     14.99 o 
   4  13   3        0.02       -9.85     13.47 o 
   5  13   3        0.17       10.08     15.73 o 
   6  13   3        4.97       17.86     18.48 o 
   7  13   3        6.07        8.49     18.61 o 
   8  13   3        5.69       -2.63      6.69 o 
   9  13   3        1.54       17.84     13.41 o 
  -7 -10   4        0.01      -13.82     13.82 o 
  -6 -10   4        0.68        3.18      9.54 o 
  -5 -10   4        9.48        9.03     13.21 o 
  -4 -10   4        0.30        2.90      8.72 o 
  -3 -10   4        0.14       -5.84      5.96 o 
  -8  -9   4        6.04      -11.41     13.70 o 
  -7  -9   4        6.98       15.80     18.46 o 
  -6  -9   4        1.74        4.37      9.84 o 
  -5  -9   4        2.30       -4.95      7.64 o 
  -4  -9   4        7.80       13.32      7.45 o 
  -3  -9   4        1.74       -7.12      7.12 o 
  -2  -9   4        7.34        5.64      6.58 o 
   1  -9   4        0.01       11.44      7.65 o 
   2  -9   4        0.05       -5.39      5.39 o 
   3  -9   4        1.45       14.74      9.72 o 
  -9  -8   4        8.95        2.35     12.30 o 
  -8  -8   4        2.52        6.79      6.27 o 
  -7  -8   4        7.57        3.02      5.72 o 
  -6  -8   4        1.05       -1.66      5.14 o 
  -5  -8   4        6.02        1.16      9.35 o 
  -4  -8   4        0.93        2.91      5.68 o 
  -3  -8   4        5.60        6.98      5.86 o 
  -2  -8   4        0.01        2.77      8.69 o 
   0  -8   4       11.97       13.56      6.98 o 
   1  -8   4        0.32       -2.52      4.84 o 
   2  -8   4        0.00       -2.92      5.45 o 
   3  -8   4        0.09        6.57      7.27 o 
   4  -8   4        0.44       -0.79      7.85 o 
  -9  -7   4        6.68        9.80      7.85 o 
  -8  -7   4       12.42        9.66      6.35 o 
  -7  -7   4        0.11       -2.62      5.28 o 
  -6  -7   4        3.56       -4.50      4.50 o 
  -5  -7   4        8.76       16.69      7.76 o 
  -4  -7   4        6.78        3.95      5.42 o 
  -3  -7   4        5.60        4.01      4.92 o 
  -2  -7   4       14.70       14.49      6.45 o 
  -1  -7   4       40.93       34.69      6.05 o 
   0  -7   4        5.51        9.88      3.79 o 
   1  -7   4        0.01       -1.01      4.19 o 
   2  -7   4        0.00       -3.21      4.22 o 
   3  -7   4        0.06        3.01      5.65 o 
   4  -7   4        4.88        6.20      7.01 o 
   5  -7   4        0.00        6.46      9.36 o 
 -10  -6   4        1.39        9.87     10.75 o 
  -9  -6   4        1.19        3.04      6.59 o 
  -8  -6   4        0.27       -5.17      5.74 o 
  -7  -6   4       15.72       24.60      6.96 o 
  -6  -6   4       28.49       27.56      6.97 o 
  -5  -6   4      124.81      131.60     12.47 o 
  -4  -6   4        6.29       -0.72      3.81 o 
  -3  -6   4        0.61        6.56      5.09 o 
  -2  -6   4        1.49        2.62      2.67 o 
  -1  -6   4       69.27       68.74      6.45 o 
   0  -6   4       30.60       31.21      5.07 o 
   1  -6   4        7.63        5.19      3.83 o 
   2  -6   4        0.32        6.19      5.29 o 
   3  -6   4        0.03        0.11      4.69 o 
   4  -6   4        6.41        4.57      6.23 o 
   5  -6   4        0.34        3.83      6.95 o 
   6  -6   4        0.19        6.13      6.20 o 
 -10  -5   4       11.01        6.74      7.84 o 
  -9  -5   4        0.51        5.58      6.19 o 
  -8  -5   4        4.85        6.57      5.34 o 
  -7  -5   4        6.76       12.70      5.50 o 
  -6  -5   4       36.80       41.74      7.93 o 
  -5  -5   4      145.25      146.39     14.05 o 
  -4  -5   4       20.90       21.89      5.34 o 
  -3  -5   4       28.59       46.32      7.42 o 
  -2  -5   4        6.33        4.99      3.48 o 
  -1  -5   4       15.18       20.07      3.95 o 
   0  -5   4       84.40       90.14      8.15 o 
   1  -5   4        0.00        4.24      3.10 o 
   2  -5   4        0.49       -0.29      2.70 o 
   3  -5   4        5.17        6.69      5.51 o 
   4  -5   4        1.41       11.52      6.54 o 
   5  -5   4        4.42       13.60      7.09 o 
   6  -5   4        0.04        0.55      6.55 o 
   7  -5   4        0.77        2.40      6.49 o 
   8  -5   4        2.32       -0.17      9.49 o 
 -10  -4   4        0.58       -2.78      9.29 o 
  -9  -4   4        6.38       -1.51      4.76 o 
  -8  -4   4       12.69       14.94      6.11 o 
  -7  -4   4        0.72       -1.70      3.86 o 
  -6  -4   4        1.08        1.59      3.72 o 
  -5  -4   4      338.79      344.27     18.60 o 
  -4  -4   4       14.23       12.58      4.82 o 
  -3  -4   4      117.31      125.02      6.44 o 
  -2  -4   4        2.58        3.03      2.91 o 
  -1  -4   4       15.63       13.74      4.06 o 
   0  -4   4       42.30       52.69      5.06 o 
   1  -4   4      108.63      110.47      6.75 o 
   2  -4   4       20.59       12.39      3.67 o 
   3  -4   4      187.53      188.99      8.98 o 
   4  -4   4        0.24       11.78      4.61 o 
   5  -4   4       27.61       16.79      8.63 o 
   6  -4   4        3.89        1.94      5.64 o 
   7  -4   4        1.81        2.63      6.13 o 
   8  -4   4        3.53        2.55      7.36 o 
   9  -4   4        0.47        0.50      9.87 o 
 -10  -3   4        3.35       -4.41     11.03 o 
  -9  -3   4       12.40        9.63      5.45 o 
  -8  -3   4       19.62       25.28      7.35 o 
  -7  -3   4       65.18       59.85      8.83 o 
  -6  -3   4       42.70       53.29     10.50 o 
  -5  -3   4     1095.59     1116.80     26.44 o 
  -4  -3   4       17.70       14.61      7.88 o 
  -3  -3   4       73.03       69.52      7.61 o 
  -2  -3   4       13.01       19.05      3.12 o 
  -1  -3   4        0.68        1.17      2.38 o 
   0  -3   4      152.72      140.85      6.19 o 
   1  -3   4        1.21        0.90      3.17 o 
   2  -3   4       54.22       60.88      5.35 o 
   3  -3   4       15.46       17.76      3.93 o 
   4  -3   4       19.57       23.10      4.56 o 
   5  -3   4       45.04       51.41      8.47 o 
   6  -3   4       10.72        7.77      4.05 o 
   7  -3   4        0.07        0.37      5.19 o 
   8  -3   4        0.08        7.26      6.86 o 
   9  -3   4        0.66       -1.94      5.82 o 
  10  -3   4        1.04        0.11     10.52 o 
 -10  -2   4       11.36       15.03     14.07 o 
  -9  -2   4        9.27        6.22      7.01 o 
  -8  -2   4       11.00        7.33      4.80 o 
  -7  -2   4        5.74        5.79      4.25 o 
  -6  -2   4      152.76      150.85     11.70 o 
  -5  -2   4       20.57       19.12      6.50 o 
  -4  -2   4       53.31       52.60      5.03 o 
  -3  -2   4       58.67       60.86      4.45 o 
  -2  -2   4       19.71       18.40      2.98 o 
  -1  -2   4      586.07      578.65     10.92 o 
   0  -2   4        2.39        2.89      2.43 o 
   1  -2   4        8.32        5.18      2.82 o 
   2  -2   4      428.59      411.38      9.73 o 
   3  -2   4     1873.29     1855.59     22.02 o 
   4  -2   4      147.25      161.05      7.63 o 
   5  -2   4       61.11       61.00      8.65 o 
   6  -2   4       10.18       10.10      3.65 o 
   7  -2   4        2.21        8.08      4.07 o 
   8  -2   4        9.24       -2.76      4.77 o 
   9  -2   4        0.04       -0.31      5.53 o 
  10  -2   4        0.97       -5.48      5.48 o 
 -10  -1   4       28.98        4.60     11.12 o 
  -9  -1   4        6.06       11.29      8.57 o 
  -8  -1   4        2.30        0.27      6.09 o 
  -7  -1   4      117.60      131.92     11.81 o 
  -6  -1   4       83.96       95.91     12.74 o 
  -5  -1   4      289.60      275.97     10.18 o 
  -4  -1   4        3.67        4.26      2.18 o 
  -3  -1   4      130.35      117.40      5.52 o 
  -2  -1   4        3.33        6.17      1.71 o 
  -1  -1   4     1070.97     1150.81     14.64 o 
   0  -1   4        3.31        3.20      1.71 o 
   1  -1   4      647.72      594.55     10.08 o 
   2  -1   4      530.18      538.22     20.09 o 
   3  -1   4      810.07      773.32     12.58 o 
   4  -1   4       62.67       73.68      5.17 o 
   5  -1   4      116.56      114.88      6.88 o 
   6  -1   4       11.91       13.59      5.40 o 
   7  -1   4       15.47       14.87      3.74 o 
   8  -1   4        3.35        8.78      4.44 o 
   9  -1   4        2.91       -3.85      3.85 o 
  10  -1   4        5.94        4.02      6.39 o 
 -10   0   4        0.00        7.33     13.05 o 
  -8   0   4       35.12       23.62     10.54 o 
  -7   0   4        1.48        6.23      7.58 o 
  -6   0   4       26.74       22.90      4.13 o 
  -5   0   4        3.17        1.18      2.27 o 
  -4   0   4      120.49      127.26      6.90 o 
  -3   0   4       96.14      113.07      5.41 o 
  -2   0   4     1806.91     1999.98     20.31 o 
  -1   0   4       10.27        9.21      1.91 o 
   0   0   4      341.78      346.89      6.88 o 
   1   0   4       28.48       28.64      4.40 o 
   2   0   4      160.82      177.91      4.09 o 
   3   0   4      706.80      720.77     10.88 o 
   4   0   4       12.33       19.69      3.90 o 
   5   0   4        4.41        8.26      2.86 o 
   6   0   4      215.49      214.51     18.65 o 
   7   0   4        3.13        3.26      2.70 o 
   8   0   4        1.25       -0.88      2.39 o 
   9   0   4        7.84       -0.53      3.33 o 
  10   0   4        0.18        1.34      5.36 o 
  -9   1   4        1.50        8.68      9.17 o 
  -8   1   4       19.56       14.88      9.20 o 
  -7   1   4       43.90       42.22     12.16 o 
  -6   1   4       46.66       32.10      8.60 o 
  -5   1   4       12.56       14.21      3.38 o 
  -4   1   4       91.87       82.17      5.46 o 
  -3   1   4        5.31        9.89      2.69 o 
  -2   1   4     1230.83     1282.63     15.90 o 
  -1   1   4     1026.29      986.31     12.93 o 
   0   1   4      169.06      183.60      5.14 o 
   1   1   4      672.55      676.10     16.49 o 
   2   1   4      283.13      272.76      8.78 o 
   3   1   4       84.96       85.89      3.78 o 
   4   1   4      130.66      137.54     14.71 o 
   5   1   4       53.57       45.39      6.32 o 
   6   1   4       26.00       27.81      3.90 o 
   7   1   4      319.18      320.50     10.43 o 
   8   1   4        1.62        1.62      2.55 o 
   9   1   4        4.02        4.67      3.42 o 
  10   1   4        0.51        3.28      5.55 o 
  -9   2   4       21.14        3.30      8.42 o 
  -8   2   4        0.11        2.63      7.12 o 
  -7   2   4        0.10        0.81      3.60 o 
  -6   2   4      243.19      219.38     14.79 o 
  -5   2   4        1.45        0.10      3.23 o 
  -4   2   4      200.64      175.71      6.99 o 
  -3   2   4       34.14       44.48      5.42 o 
  -2   2   4     1506.58     1552.16     17.47 o 
  -1   2   4      139.31      145.49      6.64 o 
   0   2   4     1928.90     1910.10     18.03 o 
   1   2   4      325.16      322.95     12.25 o 
   2   2   4       33.99       17.80      4.70 o 
   3   2   4      128.33      106.32      4.17 o 
   4   2   4        0.05       -1.82      2.42 o 
   5   2   4        4.85        2.99      1.72 o 
   6   2   4      383.37      408.80     10.36 o 
   7   2   4       11.09        9.21      2.79 o 
   8   2   4       16.70       14.92      3.53 o 
   9   2   4        3.11        3.76      3.85 o 
  10   2   4        0.52       -0.32      4.09 o 
  11   2   4        0.37        4.83      6.49 o 
  -9   3   4       15.01       21.17     13.70 o 
  -8   3   4        2.46       16.96     10.25 o 
  -7   3   4        2.47        0.01      3.90 o 
  -6   3   4        7.66       15.03      5.17 o 
  -5   3   4       63.26       52.68      7.47 o 
  -4   3   4        0.35       -0.10      2.80 o 
  -3   3   4       60.14       63.05      4.37 o 
  -2   3   4     1336.91     1322.38     23.36 o 
  -1   3   4       89.94      108.71      4.95 o 
   0   3   4      178.16      187.25      5.86 o 
   1   3   4      164.29      152.84      5.34 o 
   2   3   4     1195.82     1170.74     13.83 o 
   3   3   4      325.52      343.93      8.05 o 
   4   3   4      106.56      109.71      4.78 o 
   5   3   4        1.95        5.91      2.18 o 
   6   3   4        0.24       -0.11      1.75 o 
   7   3   4      558.55      562.23     12.54 o 
   8   3   4       30.30       23.12      5.58 o 
   9   3   4        9.58       14.58      5.05 o 
  10   3   4        0.75        1.45      3.99 o 
  11   3   4        7.10        6.46      4.92 o 
  12   3   4        0.11        2.55      7.41 o 
  -8   4   4        0.22        6.06      5.50 o 
  -7   4   4       15.03       26.78      6.77 o 
  -6   4   4       23.49       13.22      5.58 o 
  -5   4   4       47.48       47.93      8.17 o 
  -4   4   4      260.33      237.22     18.75 o 
  -3   4   4       51.56       54.34     13.63 o 
  -2   4   4      445.21      393.63     13.92 o 
  -1   4   4       76.85       80.04      4.84 o 
   0   4   4     1026.39      988.41     23.93 o 
   1   4   4       91.28      118.01      4.95 o 
   2   4   4     5669.87     5549.33     35.26 o 
   3   4   4      442.33      495.61      9.65 o 
   4   4   4       73.98       82.66      4.43 o 
   5   4   4       59.57       58.28      7.95 o 
   6   4   4      389.81      410.58      9.83 o 
   7   4   4      141.43      150.55      6.84 o 
   8   4   4       25.56       26.13      5.83 o 
   9   4   4        0.09        1.27      3.56 o 
  10   4   4        4.23        2.72      4.11 o 
  11   4   4       24.47       26.13      6.92 o 
  12   4   4        0.01       -1.70      3.88 o 
  -8   5   4        0.96       19.97      8.04 o 
  -7   5   4        0.49       13.07      5.35 o 
  -6   5   4       10.47       -2.88      3.80 o 
  -5   5   4        8.41       11.24      4.91 o 
  -4   5   4        4.30        1.80      6.67 o 
  -3   5   4      373.27      375.96     26.95 o 
  -2   5   4       25.90       29.26      6.00 o 
  -1   5   4      174.09      184.28     10.24 o 
   0   5   4       40.05       31.70      2.76 o 
   1   5   4      472.18      461.49      9.30 o 
   2   5   4        1.36       -2.07      2.07 o 
   3   5   4      737.65      758.83     12.38 o 
   4   5   4       54.11       51.27      5.00 o 
   5   5   4        5.19        3.20      1.87 o 
   6   5   4      324.36      325.41     12.73 o 
   7   5   4       51.35       58.85      8.40 o 
   8   5   4        8.59        9.04      4.47 o 
   9   5   4        9.81        6.44      4.34 o 
  10   5   4       54.09       44.40      7.96 o 
  11   5   4       45.52       36.42      7.99 o 
  12   5   4        0.10        2.95      4.86 o 
  13   5   4        5.44       12.63      5.72 o 
  -7   6   4        0.54        0.87      5.35 o 
  -6   6   4        1.51        4.44      4.24 o 
  -5   6   4       62.36       53.31     10.36 o 
  -4   6   4       54.92       60.76      9.06 o 
  -3   6   4       43.28       50.46      7.89 o 
  -2   6   4      235.11      218.75     12.42 o 
  -1   6   4      195.96      166.64     13.83 o 
   0   6   4      148.86      156.76     10.47 o 
   1   6   4       96.30      125.69      5.58 o 
   2   6   4     1336.22     1370.65     17.90 o 
   3   6   4      221.11      257.02      7.97 o 
   4   6   4     1494.20     1480.25     18.67 o 
   5   6   4       37.77       43.24      5.64 o 
   6   6   4       41.03       56.99      7.30 o 
   7   6   4       39.54       35.27      6.51 o 
   8   6   4       43.73       43.32      7.46 o 
   9   6   4        8.47        7.63      5.84 o 
  10   6   4       23.54       42.64     15.80 o 
  11   6   4       11.71        2.79      4.65 o 
  12   6   4        6.73       14.14      6.31 o 
  13   6   4        4.13       12.81      6.95 o 
  -6   7   4        0.99        9.47      5.90 o 
  -5   7   4        9.14       11.54      5.53 o 
  -4   7   4        2.59        9.92      4.67 o 
  -3   7   4       18.06       11.45      5.55 o 
  -2   7   4        4.13        1.75      4.33 o 
  -1   7   4      245.19      246.57     13.51 o 
   0   7   4        4.00        2.02      3.59 o 
   1   7   4        7.35       13.46      4.24 o 
   2   7   4        0.03        1.06      1.99 o 
   3   7   4      354.03      343.13      9.73 o 
   4   7   4       14.33       20.66      6.12 o 
   5   7   4      258.69      260.97      8.23 o 
   6   7   4       23.52       29.73      6.40 o 
   7   7   4       20.33       23.41      6.05 o 
   8   7   4       81.67       84.90     19.29 o 
   9   7   4        0.08       -1.91      3.87 o 
  10   7   4       10.01       25.95      7.15 o 
  11   7   4       65.92       65.11     13.11 o 
  12   7   4        4.00        3.43      5.93 o 
  13   7   4        0.49       -6.77      8.26 o 
  -5   8   4        0.49        1.35      4.85 o 
  -4   8   4       27.78       30.50     12.76 o 
  -3   8   4      150.58      158.83     33.82 o 
  -2   8   4        9.05        2.43      4.40 o 
  -1   8   4        5.32       -1.00      4.49 o 
   0   8   4       38.47       32.95      6.93 o 
   1   8   4        3.32        4.38      3.44 o 
   2   8   4       39.54       37.18      8.11 o 
   3   8   4       64.27       85.98     12.91 o 
   4   8   4      602.46      586.22     13.54 o 
   5   8   4       25.92       24.52      6.11 o 
   6   8   4      288.14      270.59     13.70 o 
   7   8   4        6.78       15.67      7.39 o 
   8   8   4        8.93        7.33      4.59 o 
   9   8   4        1.48       -2.71      4.05 o 
  10   8   4       24.64       20.05      6.47 o 
  11   8   4        3.74        7.69      5.48 o 
  12   8   4       10.91       22.37      8.44 o 
  -4   9   4        8.20        4.31     10.20 o 
  -3   9   4        1.40        1.35      4.46 o 
  -2   9   4        6.91       10.27      6.11 o 
  -1   9   4        0.41       -2.47      6.46 o 
   0   9   4        0.00        0.19      3.49 o 
   1   9   4       63.32       67.12      9.12 o 
   2   9   4       20.98       13.14      5.97 o 
   3   9   4       28.38       41.93      6.96 o 
   4   9   4       40.43       40.35      8.07 o 
   5   9   4      552.29      546.66     19.81 o 
   6   9   4      384.34      388.55     17.46 o 
   7   9   4        0.77       -2.84      3.50 o 
   8   9   4        2.18        5.11      5.41 o 
   9   9   4       13.94       14.55     11.16 o 
  10   9   4       18.10       15.62      6.97 o 
  11   9   4        6.98       10.16     15.80 o 
  12   9   4        0.05       -1.14      6.04 o 
  -3  10   4       15.42       10.77      7.64 o 
  -2  10   4       14.19       12.02     18.20 o 
  -1  10   4        5.55       14.86     12.05 o 
   0  10   4        2.41        2.25      5.30 o 
   1  10   4        0.62        4.55      4.55 o 
   2  10   4       41.51       41.14      7.88 o 
   3  10   4        9.38       33.22     12.86 o 
   4  10   4       98.37      115.67     19.97 o 
   5  10   4        5.35        4.08      5.36 o 
   6  10   4       11.72       17.30      6.21 o 
   7  10   4       13.63       31.91     17.96 o 
   8  10   4       34.70       37.37     10.98 o 
   9  10   4        0.03       -0.50      5.13 o 
  10  10   4        0.20       -0.54      6.49 o 
  11  10   4        3.54        7.30     12.71 o 
  -2  11   4        0.01       -5.60      5.60 o 
  -1  11   4        1.00        8.79     15.89 o 
   0  11   4        8.89        4.60      9.48 o 
   1  11   4        2.51        0.33      4.50 o 
   2  11   4        2.99        8.55      5.07 o 
   3  11   4       34.95       24.46     14.02 o 
   4  11   4        3.81        0.98     11.03 o 
   5  11   4       10.41        1.27     10.42 o 
   6  11   4       20.15       26.57      7.44 o 
   7  11   4       14.71       13.95      6.82 o 
   8  11   4       44.01       39.44      9.62 o 
   9  11   4        0.12        8.96      8.29 o 
  10  11   4        2.40        5.67      6.46 o 
  11  11   4        1.51       -5.77      5.77 o 
  -1  12   4        0.35        1.39      7.73 o 
   0  12   4        8.07       10.12      6.96 o 
   1  12   4        0.35        0.53      5.52 o 
   2  12   4        0.00       13.52     10.80 o 
   3  12   4        0.35        5.56     10.31 o 
   4  12   4        5.98       21.43     13.90 o 
   5  12   4        0.02       24.38     14.31 o 
   6  12   4        3.48       -9.35      9.35 o 
   7  12   4        5.31       14.70      7.23 o 
   8  12   4       11.19        5.54      6.14 o 
   9  12   4        5.31        4.70      6.94 o 
  10  12   4        0.17       -8.42      8.42 o 
   2  13   4        0.98       12.85     15.58 o 
   3  13   4        0.09       24.17     16.73 o 
   4  13   4        0.40       -5.35     12.39 o 
   5  13   4        2.28        1.37     12.86 o 
   6  13   4        0.51       -9.04     11.87 o 
   7  13   4        2.44       -5.50     13.82 o 
   8  13   4        4.04       -1.97     13.82 o 
   9  13   4        0.89        0.99     10.36 o 
  -4 -10   5        0.10       -0.87     11.23 o 
  -3 -10   5        0.02       -9.33      9.33 o 
  -6  -9   5        4.11        9.06     12.72 o 
  -5  -9   5        0.28       11.70     10.54 o 
  -4  -9   5        2.19       -2.81      7.00 o 
  -3  -9   5        0.04       -6.22      6.22 o 
   1  -9   5        0.34        8.28      6.77 o 
   2  -9   5        0.19        4.28      9.41 o 
  -8  -8   5        3.11      -13.32     13.32 o 
  -7  -8   5        1.55        0.27      7.34 o 
  -6  -8   5        0.19        3.27      9.85 o 
  -5  -8   5        4.74       -1.84      5.19 o 
  -4  -8   5        2.98        3.18      7.30 o 
  -3  -8   5       15.64       17.66      9.42 o 
  -2  -8   5        9.05        4.70      6.87 o 
  -1  -8   5        5.95       13.99      7.47 o 
   0  -8   5        9.99        5.74      6.39 o 
   1  -8   5        4.85        0.52      5.64 o 
   2  -8   5        0.02        9.13      7.15 o 
   3  -8   5        0.62       -1.67      7.29 o 
  -8  -7   5        0.05       -4.79      8.13 o 
  -7  -7   5        3.07        0.93      5.26 o 
  -6  -7   5        0.92       -2.22      4.77 o 
  -5  -7   5        3.09       -6.06     13.50 o 
  -4  -7   5       24.51       30.31      8.22 o 
  -3  -7   5        8.53       15.23      6.81 o 
  -2  -7   5       11.86       28.29     10.02 o 
   0  -7   5       15.45       15.55      5.00 o 
   1  -7   5        0.10       11.00      6.00 o 
   2  -7   5        5.66        6.72      6.49 o 
   3  -7   5        0.26        9.41      6.22 o 
   4  -7   5        0.05       10.77      7.13 o 
   5  -7   5        0.04       -4.81      7.91 o 
  -9  -6   5        4.92       -3.41      7.17 o 
  -8  -6   5        3.96       -4.29      4.29 o 
  -7  -6   5        1.01       -1.79      4.69 o 
  -6  -6   5        6.55        4.51      5.07 o 
  -5  -6   5       40.31       57.36      9.51 o 
  -4  -6   5       36.25       35.53      7.74 o 
  -3  -6   5       64.43       74.23      9.93 o 
  -2  -6   5       15.62       13.63      7.00 o 
  -1  -6   5        0.28        7.75      5.09 o 
   0  -6   5        3.15        6.45      3.61 o 
   1  -6   5       33.34       30.90      6.39 o 
   2  -6   5       10.70        9.59      6.19 o 
   3  -6   5       22.82       15.84      7.33 o 
   4  -6   5        1.74        0.92      6.14 o 
   5  -6   5        0.24       -1.34      5.55 o 
   6  -6   5        0.58        2.08      8.91 o 
  -9  -5   5        0.98       -0.68      5.96 o 
  -8  -5   5        0.56       -0.84      4.56 o 
  -7  -5   5        6.45        2.09      6.94 o 
  -6  -5   5        2.73        3.71      4.87 o 
  -5  -5   5       35.57       42.34     12.24 o 
  -4  -5   5        3.78       -0.54      5.94 o 
  -3  -5   5        4.89       14.86      6.68 o 
  -2  -5   5      163.30      171.42      8.74 o 
  -1  -5   5        6.92       10.25      4.74 o 
   0  -5   5        0.01        0.52      5.01 o 
   1  -5   5        0.19        0.64      3.25 o 
   2  -5   5       28.98       28.45      6.27 o 
   3  -5   5        1.24       -4.84      4.84 o 
   4  -5   5       53.95       45.73     11.88 o 
   5  -5   5        6.29        0.99      5.59 o 
   6  -5   5        0.27       -3.54      3.54 o 
   7  -5   5        1.54       -9.10      9.10 o 
 -10  -4   5       10.46        8.86     10.88 o 
  -9  -4   5        7.00        4.93      5.55 o 
  -8  -4   5        4.39       12.63      5.64 o 
  -7  -4   5       22.90       31.71     17.71 o 
  -6  -4   5        1.40       -1.11      3.46 o 
  -5  -4   5       18.49       19.42      5.86 o 
  -4  -4   5      482.25      469.87     17.86 o 
  -3  -4   5       29.75       35.67      6.48 o 
  -2  -4   5       13.36        9.64      2.99 o 
  -1  -4   5      104.55      112.05      6.96 o 
   0  -4   5        3.21        2.24      2.63 o 
   1  -4   5        0.26        5.59      3.36 o 
   2  -4   5       33.89       40.56      6.62 o 
   3  -4   5      228.18      227.64     24.44 o 
   4  -4   5       37.81       40.91      7.51 o 
   5  -4   5        6.91        7.21      6.25 o 
   6  -4   5        0.01       -2.84      4.29 o 
   7  -4   5        0.52       -4.00      4.00 o 
   8  -4   5        0.12        0.44      8.20 o 
  -9  -3   5        5.40        6.02      5.57 o 
  -8  -3   5        2.54       -0.30      3.81 o 
  -7  -3   5       16.52       19.63      6.24 o 
  -6  -3   5        2.00        1.47      4.05 o 
  -5  -3   5      357.11      362.77     15.85 o 
  -4  -3   5      113.09      121.65     10.18 o 
  -3  -3   5       38.75       44.06      4.68 o 
  -2  -3   5       21.88       31.85      4.99 o 
  -1  -3   5        1.97        0.34      2.76 o 
   0  -3   5      364.55      361.52     11.55 o 
   1  -3   5       13.40        6.43      2.66 o 
   2  -3   5       14.63       21.26      5.09 o 
   3  -3   5        1.55        9.62      5.25 o 
   4  -3   5      536.38      491.26     17.41 o 
   5  -3   5       92.51       69.10      9.16 o 
   6  -3   5        2.49       10.37      7.29 o 
   7  -3   5        1.32       -4.98      4.98 o 
   8  -3   5        0.48        4.98      5.71 o 
   9  -3   5        0.49        2.66      7.32 o 
  -9  -2   5        5.53       10.59      9.27 o 
  -8  -2   5       23.47       23.70     13.52 o 
  -7  -2   5        1.47        7.51      4.39 o 
  -6  -2   5       55.62       55.30     11.54 o 
  -5  -2   5      157.91      169.75     11.74 o 
  -4  -2   5      310.24      267.33     12.39 o 
  -3  -2   5       12.77       11.60      2.85 o 
  -2  -2   5      171.28      173.37      6.90 o 
  -1  -2   5      115.20      115.78      9.91 o 
   0  -2   5      230.32      229.79      8.43 o 
   1  -2   5      510.43      489.29     10.51 o 
   2  -2   5       54.85       65.97      4.98 o 
   3  -2   5      326.09      326.97      9.43 o 
   4  -2   5      595.33      550.04     12.93 o 
   5  -2   5       41.07       58.44      7.87 o 
   6  -2   5       40.22       42.02      7.66 o 
   7  -2   5        3.85       10.82      5.61 o 
   8  -2   5        1.25        9.09      6.69 o 
   9  -2   5        3.02       -4.57      5.39 o 
  10  -2   5        1.10        6.42      8.02 o 
  -9  -1   5        6.72       17.15     10.34 o 
  -8  -1   5        0.59       -4.11      4.11 o 
  -7  -1   5        4.82        8.50      5.07 o 
  -6  -1   5        4.53        1.80      4.09 o 
  -5  -1   5       27.44       24.24      5.31 o 
  -4  -1   5       75.65       73.44      5.52 o 
  -3  -1   5       76.33       89.70      5.65 o 
  -2  -1   5       27.61       27.90      3.43 o 
  -1  -1   5      565.87      549.28     14.16 o 
   0  -1   5       78.85       76.27      4.61 o 
   1  -1   5        6.15       10.44      2.46 o 
   2  -1   5      622.13      633.15     13.65 o 
   3  -1   5      156.42      174.95      7.73 o 
   4  -1   5      218.95      203.55     11.83 o 
   5  -1   5       44.33       56.84      5.31 o 
   6  -1   5      149.48      153.52      8.15 o 
   7  -1   5       33.10       23.64      8.52 o 
   8  -1   5        7.70        9.07      5.65 o 
   9  -1   5        8.45       15.46      6.83 o 
  10  -1   5        0.18       -4.83      4.83 o 
  -9   0   5       25.13       23.88     12.54 o 
  -7   0   5       10.66       -0.57      5.88 o 
  -6   0   5      170.16      147.81     11.30 o 
  -5   0   5      150.74      160.24      8.83 o 
  -4   0   5        0.66       -2.61      2.61 o 
  -3   0   5       70.62       55.52      4.67 o 
  -2   0   5      120.88      126.50      5.71 o 
  -1   0   5     1393.77     1454.26     21.74 o 
   0   0   5      170.09      191.14      5.83 o 
   1   0   5      833.25      791.01     17.07 o 
   2   0   5      358.99      407.40     12.42 o 
   3   0   5     1152.96     1119.07     17.42 o 
   4   0   5      206.23      179.19      6.38 o 
   5   0   5       18.78       14.55      3.31 o 
   6   0   5      127.75      129.26      7.39 o 
   7   0   5       94.73      103.98      7.21 o 
   8   0   5       34.21       22.48      6.01 o 
   9   0   5        1.52       -2.73      4.09 o 
  10   0   5        2.21       10.43      7.03 o 
  -9   1   5        9.92       13.89     11.72 o 
  -8   1   5       14.33       20.91     10.16 o 
  -7   1   5       30.62       46.10     12.80 o 
  -6   1   5        3.02       -1.71      2.52 o 
  -5   1   5       11.86       11.61      3.26 o 
  -4   1   5       15.07       12.31      3.07 o 
  -3   1   5        2.60       14.76      2.81 o 
  -2   1   5       23.67       22.15      2.99 o 
  -1   1   5      829.46      850.72     12.95 o 
   0   1   5        5.07        2.35      1.72 o 
   1   1   5       18.72       10.54      2.21 o 
   2   1   5      228.23      246.29      9.25 o 
   3   1   5      182.52      166.32     10.51 o 
   4   1   5       24.09       23.88      2.85 o 
   5   1   5        3.13        1.08      2.77 o 
   6   1   5       89.03       89.67      7.97 o 
   7   1   5      208.07      220.22     14.27 o 
   8   1   5       92.33      108.37      9.97 o 
   9   1   5        5.68        8.55      3.93 o 
  -9   2   5       11.17       17.44     11.93 o 
  -8   2   5        8.57       10.52      9.99 o 
  -7   2   5       18.86        6.61      8.92 o 
  -6   2   5       51.23       46.02      7.30 o 
  -5   2   5        0.06       -1.87      1.87 o 
  -4   2   5       30.24       18.66      4.67 o 
  -3   2   5        0.03        4.66      2.37 o 
  -2   2   5       77.73       66.31      7.82 o 
  -1   2   5     2557.22     2559.04     33.90 o 
   0   2   5       10.59       11.24      2.41 o 
   1   2   5      268.84      277.17      6.75 o 
   2   2   5       90.81       85.57      4.01 o 
   3   2   5     2363.43     2311.58     24.28 o 
   4   2   5       42.62       37.90      6.71 o 
   5   2   5      301.99      275.25     14.48 o 
   6   2   5        0.09        0.77      1.81 o 
   7   2   5        3.03        1.58      2.22 o 
   8   2   5       96.69       90.34      6.77 o 
   9   2   5       18.49       19.33      4.18 o 
  10   2   5        4.59        1.19      5.84 o 
  -8   3   5        0.89       -0.09      7.50 o 
  -7   3   5        3.14        9.26      4.63 o 
  -6   3   5       12.18       11.14      4.84 o 
  -5   3   5       25.55       27.60      7.93 o 
  -4   3   5        0.01       -1.21      2.78 o 
  -3   3   5       10.15        9.08      3.73 o 
  -2   3   5       75.76       81.01      6.60 o 
  -1   3   5      106.94      100.03      5.33 o 
   0   3   5      407.94      414.52     14.78 o 
   1   3   5        7.71       13.59      2.57 o 
   2   3   5      266.21      267.54      7.19 o 
   3   3   5      962.93      937.89     13.04 o 
   4   3   5       99.76      103.46      4.98 o 
   5   3   5        0.52        0.34      1.70 o 
   6   3   5        0.23       -0.82      3.11 o 
   7   3   5      303.68      301.04      9.71 o 
   8   3   5       25.65       22.59      4.74 o 
   9   3   5        0.43        1.55      6.78 o 
  10   3   5       12.68        8.62      4.79 o 
  11   3   5        0.10       -5.74      6.29 o 
  -8   4   5        0.03       -8.13      8.13 o 
  -7   4   5        8.90       13.43     10.58 o 
  -6   4   5        0.43        7.36      4.44 o 
  -5   4   5       61.93       49.67      7.97 o 
  -4   4   5       92.79      101.06      9.91 o 
  -3   4   5        1.34        5.49      3.42 o 
  -2   4   5      454.45      440.25     25.27 o 
  -1   4   5      158.09      159.16     11.91 o 
   0   4   5      477.68      479.99     12.32 o 
   2   4   5      104.67      133.67      6.29 o 
   3   4   5      348.74      344.00      8.62 o 
   4   4   5       77.88       71.70      4.60 o 
   5   4   5       33.92       33.34      4.26 o 
   6   4   5      106.86      104.51      5.95 o 
   7   4   5      644.79      650.53     15.95 o 
   8   4   5        1.24        3.88      3.46 o 
   9   4   5        3.55        9.25      4.46 o 
  10   4   5        1.52        0.01      3.97 o 
  11   4   5       41.01       35.86      8.99 o 
  12   4   5       12.87       -0.02      6.58 o 
  -8   5   5        5.92       -1.07      9.62 o 
  -7   5   5        4.15        0.17      4.63 o 
  -6   5   5        0.00       -1.04      4.48 o 
  -5   5   5       24.91       36.66      7.45 o 
  -4   5   5        0.05       -1.35      5.84 o 
  -3   5   5       39.85       39.28      7.07 o 
  -2   5   5       28.52       37.57      8.83 o 
  -1   5   5        0.19        2.93      2.96 o 
   0   5   5       14.37       13.44      2.67 o 
   1   5   5      473.83      427.43     11.50 o 
   2   5   5      421.36      470.33     10.20 o 
   3   5   5      362.36      415.04     14.63 o 
   4   5   5      160.52      155.30      8.73 o 
   5   5   5      157.27      162.46      7.76 o 
   6   5   5        0.52       -0.21      1.76 o 
   7   5   5        5.12        5.66      2.60 o 
   8   5   5        8.84       12.50      5.08 o 
   9   5   5        0.27       -1.61      4.34 o 
  10   5   5        8.86        7.12      4.47 o 
  11   5   5       34.96       39.38      8.36 o 
  12   5   5        1.20        5.96      5.72 o 
  13   5   5        0.10        2.60      6.75 o 
  -7   6   5        2.51        7.31      6.54 o 
  -6   6   5        7.05       13.86      6.50 o 
  -5   6   5       14.35       21.43     10.72 o 
  -4   6   5       42.89       49.70      8.03 o 
  -3   6   5       87.68       98.06     13.25 o 
  -2   6   5       59.93       58.96      8.27 o 
  -1   6   5       15.22        9.98      4.07 o 
   0   6   5      290.33      301.32     12.95 o 
   1   6   5      186.35      193.81      9.21 o 
   2   6   5      305.82      275.41      8.19 o 
   3   6   5       31.10       27.93      3.72 o 
   4   6   5       10.52       17.56      4.75 o 
   5   6   5      139.63      126.45      6.02 o 
   6   6   5      359.66      338.76      9.46 o 
   7   6   5       12.41       12.37      4.20 o 
   8   6   5        0.00       -1.17      3.22 o 
   9   6   5       41.23       34.62      7.11 o 
  10   6   5       11.02        1.12      4.21 o 
  11   6   5        6.78        5.96      5.71 o 
  12   6   5       25.90       34.59     13.92 o 
  13   6   5        0.97       -5.28      5.59 o 
  -6   7   5        5.64        8.00      6.50 o 
  -5   7   5        0.16       -0.85      4.12 o 
  -4   7   5        0.85        3.43      4.50 o 
  -3   7   5        1.37        5.14      7.05 o 
  -2   7   5      137.22      120.64     11.29 o 
  -1   7   5      184.84      154.50     11.99 o 
   0   7   5        0.06       -2.79      2.79 o 
   1   7   5        8.26        5.34      3.54 o 
   2   7   5       28.74       32.13      4.00 o 
   3   7   5      185.37      176.49      8.57 o 
   4   7   5       34.58       22.71      5.80 o 
   5   7   5      149.16      147.04     10.28 o 
   6   7   5      152.45      150.68     10.90 o 
   7   7   5       46.10       42.41      7.26 o 
   8   7   5        1.65       -0.91      3.60 o 
   9   7   5       36.53       24.29      6.63 o 
  10   7   5        1.65        4.02      4.56 o 
  11   7   5       28.69       28.62     11.74 o 
  12   7   5        1.04        1.21      5.23 o 
  13   7   5        5.23        2.67      8.10 o 
  -5   8   5       18.00       29.66      8.72 o 
  -4   8   5       16.19       11.32      5.90 o 
  -3   8   5       93.38       99.76     12.14 o 
  -2   8   5      185.13      188.97     14.61 o 
  -1   8   5        5.12        9.97      4.85 o 
   0   8   5       68.80       86.41     17.64 o 
   1   8   5       20.43       18.85      5.58 o 
   2   8   5      184.20      168.39     11.58 o 
   3   8   5       70.07       64.81      5.69 o 
   4   8   5      243.37      227.39      8.88 o 
   5   8   5       11.49        7.80      2.81 o 
   6   8   5      233.42      215.33     14.07 o 
   7   8   5      304.65      294.42     14.95 o 
   8   8   5        6.73        4.68      6.03 o 
   9   8   5        4.56        6.09      4.96 o 
  10   8   5        4.60        4.13      4.46 o 
  11   8   5       15.46        6.44      5.63 o 
  12   8   5        2.00        5.05      6.25 o 
  13   8   5        1.45       -8.03      8.03 o 
  -4   9   5        0.34        6.20      5.77 o 
  -3   9   5        0.52       10.71      6.04 o 
  -2   9   5       24.23       14.86      6.39 o 
  -1   9   5       94.31      100.30     11.80 o 
   0   9   5        0.32        0.47      3.91 o 
   1   9   5       66.43       62.32     13.10 o 
   2   9   5       15.51       19.64      6.05 o 
   3   9   5      125.96      132.24     16.93 o 
   4   9   5        1.01        2.57      2.78 o 
   5   9   5       40.28       26.61     13.16 o 
   6   9   5      286.73      257.86     14.40 o 
   7   9   5       28.00       24.82      6.61 o 
   8   9   5       28.77       37.43      8.10 o 
   9   9   5       18.94       27.20      9.21 o 
  10   9   5        0.82        5.75      5.03 o 
  11   9   5        4.59        0.38      5.25 o 
  12   9   5        3.98        7.92      6.76 o 
  -3  10   5        0.79        9.88      7.79 o 
  -2  10   5        7.94        7.96      5.23 o 
  -1  10   5        0.00        0.04      7.68 o 
   0  10   5       51.22       70.09     10.37 o 
   1  10   5       19.52       24.26      6.33 o 
   2  10   5       39.42       40.90      8.11 o 
   3  10   5       55.77       54.16     14.27 o 
   4  10   5       54.95       43.40     14.83 o 
   5  10   5       15.55       16.97      7.56 o 
   6  10   5       41.82       42.13      7.86 o 
   7  10   5       21.43       25.92      7.19 o 
   8  10   5        5.75        1.75      4.47 o 
   9  10   5       52.21       46.87      9.11 o 
  10  10   5        8.74        8.89      6.15 o 
  11  10   5        1.32        2.62      5.66 o 
  12  10   5        0.10       -4.17     10.10 o 
  -2  11   5        0.20       -9.58     10.02 o 
  -1  11   5        3.64        5.93      5.64 o 
   0  11   5        4.31        5.08      9.31 o 
   1  11   5       72.48       85.97     20.87 o 
   2  11   5        0.23        4.30      4.62 o 
   3  11   5        1.43       -1.16      7.24 o 
   4  11   5        8.36        1.24     11.58 o 
   5  11   5        0.02       -9.20      9.20 o 
   6  11   5       13.27        5.74      5.58 o 
   7  11   5       49.81       43.10      8.80 o 
   8  11   5       33.56       27.96      7.67 o 
   9  11   5        0.92       13.80      5.98 o 
  10  11   5        8.30       11.16     15.28 o 
  11  11   5        2.54       13.73     11.35 o 
  -1  12   5        3.45       -0.05      5.97 o 
   0  12   5        3.35        7.98     12.21 o 
   1  12   5        0.04       -0.55      4.54 o 
   2  12   5       31.05       21.53     11.24 o 
   3  12   5       15.10       -4.06     11.15 o 
   4  12   5        3.83        8.97     11.91 o 
   5  12   5        4.92       12.63     14.66 o 
   6  12   5       24.11       12.59     13.95 o 
   7  12   5        5.85       10.99      7.03 o 
   8  12   5        8.82        1.56      5.49 o 
   9  12   5        7.37       10.41      6.63 o 
  10  12   5        0.00        1.48      6.61 o 
   1  13   5        9.19       13.99      8.80 o 
   2  13   5        0.25       20.74     16.94 o 
   3  13   5        2.65       -3.61     10.45 o 
   4  13   5        9.65      -10.02     10.02 o 
   5  13   5        0.02       -5.47     11.00 o 
   6  13   5        1.57        2.70     12.14 o 
   7  13   5       20.37       18.39     16.67 o 
   8  13   5        1.23       -6.63     14.94 o 
   9  13   5        0.04       -2.55      6.07 o 
  10  13   5        4.18       21.91     14.30 o 
  -4  -9   6        0.07       -9.32      9.32 o 
  -3  -9   6        1.06       -9.65      9.65 o 
  -2  -9   6        4.09       21.05     10.08 o 
  -6  -8   6        2.48       -9.65      9.65 o 
  -5  -8   6        1.94       -7.65     10.71 o 
  -4  -8   6        3.47        4.64      9.09 o 
  -3  -8   6        2.83       -5.53      7.36 o 
  -1  -8   6        0.00       -0.90      6.35 o 
   1  -8   6        5.53       15.47      8.46 o 
   2  -8   6        0.00        4.37      6.43 o 
   3  -8   6        0.86        7.42      7.93 o 
  -8  -7   6        0.19      -11.30     11.67 o 
  -7  -7   6       10.38        5.86      6.41 o 
  -6  -7   6        2.85        7.19     10.40 o 
  -5  -7   6        2.38       -1.01      7.33 o 
  -4  -7   6        6.60       -0.31      7.07 o 
  -3  -7   6        3.57       14.07      8.58 o 
  -2  -7   6       20.98       26.00      9.93 o 
  -1  -7   6        9.50       25.45      9.79 o 
   0  -7   6        3.04        4.65      3.90 o 
   1  -7   6        3.07        0.03      4.78 o 
   2  -7   6        4.67        6.09      6.87 o 
   3  -7   6        0.39       14.63      7.44 o 
   4  -7   6        1.02       -0.67      6.39 o 
  -8  -6   6        0.04       -5.40      6.19 o 
  -7  -6   6        0.17       -0.74      5.40 o 
  -6  -6   6       12.89       20.47      7.46 o 
  -5  -6   6        4.15       -0.06      6.96 o 
  -4  -6   6       11.47        4.03      7.45 o 
  -3  -6   6        3.93        9.33      7.64 o 
  -2  -6   6        3.81        9.47      8.23 o 
  -1  -6   6       17.47        8.57      5.24 o 
   0  -6   6        1.46        1.57      3.67 o 
   1  -6   6        9.02       12.41      5.29 o 
   2  -6   6        0.00       -4.67      4.67 o 
   3  -6   6        8.43        8.00      6.81 o 
   4  -6   6        0.07        2.63      5.82 o 
   5  -6   6        1.89        6.35      9.65 o 
  -9  -5   6        9.56        0.30      7.05 o 
  -8  -5   6        1.18        8.65      6.51 o 
  -7  -5   6        0.45       -0.64      4.35 o 
  -6  -5   6        6.44       12.42      5.65 o 
  -5  -5   6       30.52       43.98      8.19 o 
  -4  -5   6        0.88        4.47      4.66 o 
  -3  -5   6       71.35       71.90      9.73 o 
  -2  -5   6       14.11       18.79      7.97 o 
  -1  -5   6       24.65       30.20      8.52 o 
   0  -5   6        0.09        2.41      3.72 o 
   1  -5   6        5.22        0.01      3.11 o 
   2  -5   6        0.92       -1.45      3.73 o 
   3  -5   6        0.07       -1.42      3.95 o 
   4  -5   6       43.63       25.68      8.69 o 
   5  -5   6       10.66       13.43      8.11 o 
   6  -5   6        0.02       -2.80      6.17 o 
   7  -5   6        2.18       -2.28      9.15 o 
  -9  -4   6        2.22        3.38      7.53 o 
  -8  -4   6        0.93        4.22      5.25 o 
  -7  -4   6        0.59        7.40      4.98 o 
  -6  -4   6        1.07        6.73      4.81 o 
  -5  -4   6       15.21        9.54      4.67 o 
  -4  -4   6      234.05      248.41     14.50 o 
  -3  -4   6      217.23      215.05     20.21 o 
  -2  -4   6        0.42        2.21      2.58 o 
  -1  -4   6        2.16        8.10      3.88 o 
   0  -4   6       22.32       26.31      9.77 o 
   1  -4   6        4.81        5.06      3.74 o 
   2  -4   6        3.37        4.35      4.00 o 
   3  -4   6        5.11        0.09      3.63 o 
   4  -4   6        0.46        3.16      8.83 o 
   5  -4   6        9.33        8.88      6.54 o 
   6  -4   6       14.58        0.09      5.10 o 
   7  -4   6        0.27        3.93      7.32 o 
   8  -4   6        0.01       -5.91      9.56 o 
  -9  -3   6        2.65       -2.29      6.50 o 
  -8  -3   6       12.80       21.28     12.32 o 
  -7  -3   6       37.91       59.16      9.58 o 
  -6  -3   6       19.93       19.10      6.06 o 
  -5  -3   6        7.25        7.65      4.24 o 
  -4  -3   6       66.97       65.90      8.50 o 
  -3  -3   6       99.44      103.82     25.52 o 
  -2  -3   6       10.90       10.18      3.26 o 
  -1  -3   6        4.69        5.07      2.71 o 
   0  -3   6        0.00       -2.02      2.36 o 
   1  -3   6        2.66        1.83      3.50 o 
   2  -3   6       23.91       26.59      9.46 o 
   3  -3   6       14.32       26.22      6.35 o 
   4  -3   6      171.58      154.47     18.22 o 
   5  -3   6       59.93       57.75      8.70 o 
   6  -3   6        2.90       -1.68      4.28 o 
   7  -3   6        0.00       -5.06      5.06 o 
   8  -3   6        0.42        0.12      5.50 o 
   9  -3   6        0.01       -3.18      8.63 o 
  -9  -2   6       48.81       48.36     16.85 o 
  -8  -2   6        7.45        5.28      4.91 o 
  -7  -2   6       26.01       41.84     18.71 o 
  -6  -2   6        6.87       12.70      4.77 o 
  -5  -2   6        0.00        3.46      4.08 o 
  -4  -2   6       62.17       58.78     10.26 o 
  -3  -2   6      242.82      239.73     13.16 o 
  -2  -2   6       65.80       62.91      6.72 o 
  -1  -2   6      147.48      196.21      7.75 o 
   0  -2   6        1.82        2.35      2.17 o 
   1  -2   6       35.65       35.33      5.58 o 
   2  -2   6        0.64        1.06      5.66 o 
   3  -2   6        3.45       10.18      4.39 o 
   4  -2   6       45.26       65.48     13.82 o 
   5  -2   6       14.32       15.42      5.69 o 
   6  -2   6        3.85        7.96      4.70 o 
   7  -2   6        0.17       -4.66      4.66 o 
   8  -2   6        5.82        0.92      5.93 o 
   9  -2   6        0.19       -0.31      5.06 o 
  10  -2   6        0.01        8.65     11.07 o 
  -9  -1   6       20.53       14.01     14.97 o 
  -8  -1   6       10.16       16.42      9.26 o 
  -7  -1   6        1.63        1.39      3.77 o 
  -6  -1   6       63.20       90.79     13.09 o 
  -5  -1   6      105.10      131.03     11.00 o 
  -4  -1   6        3.09        4.98      2.50 o 
  -3  -1   6        2.19        6.11      2.77 o 
  -2  -1   6        0.12        0.33      2.70 o 
  -1  -1   6      110.60      111.57      5.84 o 
   0  -1   6      562.00      557.90     11.03 o 
   1  -1   6       42.94       43.51      3.86 o 
   2  -1   6       13.04        9.48      3.86 o 
   3  -1   6        0.38       -1.54      2.27 o 
   4  -1   6        0.48        0.31      2.63 o 
   5  -1   6        0.33       -2.92      3.39 o 
   6  -1   6        1.36        5.61      3.67 o 
   7  -1   6        4.12        5.41      9.72 o 
   8  -1   6        0.04        2.43      5.27 o 
   9  -1   6        1.08       12.48      5.74 o 
  10  -1   6        0.00        4.09      5.71 o 
  -9   0   6       12.53       16.97     14.60 o 
  -8   0   6       17.34       25.71     10.78 o 
  -6   0   6        2.04        2.13      4.27 o 
  -5   0   6       36.43       36.85      4.95 o 
  -4   0   6        5.63        3.62      2.48 o 
  -3   0   6       21.04       23.29      3.55 o 
  -2   0   6        7.50       10.95      2.89 o 
  -1   0   6      788.96      773.51     13.39 o 
   0   0   6       10.50        6.91      3.49 o 
   1   0   6      435.21      416.48      7.49 o 
   2   0   6        1.49        1.32      5.63 o 
   3   0   6        5.55        2.48      4.11 o 
   4   0   6       39.58       45.12      6.55 o 
   5   0   6       49.20       33.41     12.58 o 
   6   0   6        8.97        5.81      3.77 o 
   7   0   6       11.52        8.39      4.39 o 
   8   0   6       32.83       34.56      6.89 o 
   9   0   6        2.02       -1.10      5.21 o 
  10   0   6        1.22       -3.39      4.93 o 
  -9   1   6        5.78        5.21     10.13 o 
  -8   1   6        0.09       -0.46      9.17 o 
  -7   1   6       76.77       66.63     14.71 o 
  -6   1   6       69.09       72.74     14.34 o 
  -5   1   6       29.52       22.14      4.04 o 
  -4   1   6       79.94       95.62      6.49 o 
  -3   1   6       28.58       29.61      4.11 o 
  -2   1   6      174.42      186.11      7.15 o 
  -1   1   6       64.27       62.43      5.39 o 
   0   1   6      804.87      862.84     13.19 o 
   1   1   6        0.91        2.09      1.52 o 
   2   1   6      456.85      490.43     14.19 o 
   4   1   6       27.65       31.71      5.59 o 
   5   1   6       26.93       31.39      6.54 o 
   6   1   6       29.57       25.67      5.56 o 
   7   1   6        1.51        2.05      3.60 o 
   8   1   6       17.70       12.95      4.79 o 
   9   1   6        0.01        5.34      5.33 o 
  10   1   6        0.02       -3.86      3.86 o 
  -8   2   6       13.44        4.20      7.96 o 
  -7   2   6        0.38        4.05      8.00 o 
  -6   2   6        6.39       13.35      7.29 o 
  -5   2   6      202.86      217.48     14.70 o 
  -4   2   6        2.33        4.68      3.70 o 
  -3   2   6       96.05      104.03      8.23 o 
  -2   2   6       34.37       37.15      4.17 o 
  -1   2   6      640.06      624.18     12.31 o 
   0   2   6      107.53      117.88     12.22 o 
   1   2   6      222.84      205.55      6.10 o 
   2   2   6        2.77        7.15      2.39 o 
   3   2   6        8.19        4.23      1.92 o 
   4   2   6       61.57       52.50      3.55 o 
   5   2   6       72.11       76.69      4.73 o 
   6   2   6       50.12       55.60     12.89 o 
   7   2   6       81.89       80.12      8.11 o 
   8   2   6       29.91       26.81      5.92 o 
   9   2   6        8.61        8.87      4.38 o 
  10   2   6        2.67       13.72      7.58 o 
  -8   3   6       25.83       64.52     17.90 o 
  -7   3   6        0.09       11.32      8.29 o 
  -6   3   6       38.73       38.58      6.91 o 
  -5   3   6       10.12        9.70      4.01 o 
  -4   3   6      252.44      252.01     12.64 o 
  -3   3   6      186.45      187.94     12.91 o 
  -2   3   6      272.59      268.71     11.22 o 
  -1   3   6      746.51      710.74     13.32 o 
   0   3   6      112.56      122.65      5.85 o 
   1   3   6      156.36      146.51      7.99 o 
   2   3   6       67.84       61.79      8.71 o 
   3   3   6      577.86      591.68     11.29 o 
   4   3   6      590.59      569.13     10.85 o 
   5   3   6        5.86        8.64      3.39 o 
   6   3   6        2.49        0.95      2.69 o 
   7   3   6       22.49       23.78      6.70 o 
   8   3   6      189.66      208.16     11.51 o 
   9   3   6       19.85       18.15      8.58 o 
  10   3   6        4.08        7.24      6.75 o 
  11   3   6        1.81       15.73      8.84 o 
  -7   4   6       37.80       37.33      7.41 o 
  -6   4   6        5.07        2.76      4.26 o 
  -5   4   6       32.21       24.53      6.10 o 
  -4   4   6       89.49       90.26      9.38 o 
  -3   4   6       80.75       77.82      8.60 o 
  -2   4   6       50.24       55.44      9.39 o 
  -1   4   6       78.75       83.91      7.95 o 
   0   4   6      145.19      150.21      6.62 o 
   1   4   6       17.85       20.22      3.21 o 
   2   4   6       75.48       76.41      5.26 o 
   3   4   6      193.86      173.55      6.70 o 
   4   4   6       75.44       71.75      5.44 o 
   5   4   6      215.85      202.98     11.56 o 
   6   4   6       74.15       76.61      5.50 o 
   7   4   6       47.49       57.20      5.43 o 
   8   4   6        2.40        3.31      2.75 o 
   9   4   6        0.04        2.57      3.45 o 
  10   4   6        2.42        2.32      6.39 o 
  11   4   6        2.34       -0.17      5.47 o 
  12   4   6       24.23       56.96     13.78 o 
  -7   5   6        7.45        7.30      6.29 o 
  -6   5   6        9.95        9.72      5.11 o 
  -5   5   6        9.47        7.02      4.20 o 
  -4   5   6       72.38       62.50      8.74 o 
  -3   5   6      110.35      144.68     12.59 o 
  -2   5   6     1061.18      982.55     30.44 o 
  -1   5   6       31.35       23.22      5.11 o 
   0   5   6       25.20       25.86      3.76 o 
   1   5   6      285.77      303.22      8.84 o 
   2   5   6       15.46       21.02      4.30 o 
   3   5   6        7.09       15.86      3.29 o 
   4   5   6      444.33      422.61     10.48 o 
   5   5   6        2.51        5.66      2.99 o 
   6   5   6      232.55      214.02      8.03 o 
   7   5   6      254.97      275.13     17.78 o 
   8   5   6       21.75       21.94      5.34 o 
   9   5   6        7.64       14.95      5.13 o 
  10   5   6       24.96       35.65      7.10 o 
  11   5   6        0.01        2.87      6.45 o 
  12   5   6        0.02       -1.02      7.27 o 
  13   5   6        7.24        7.45      8.20 o 
  -7   6   6       13.40        9.76     10.27 o 
  -6   6   6        0.83       -1.92      4.23 o 
  -5   6   6       17.28       20.25      6.17 o 
  -4   6   6       17.65       16.64      5.26 o 
  -3   6   6        9.22       10.14      4.79 o 
  -2   6   6       47.34       46.53     18.48 o 
  -1   6   6      240.97      218.86     16.28 o 
   0   6   6        3.57        2.06      4.63 o 
   1   6   6       83.58       70.77      5.08 o 
   2   6   6       83.40       83.51      5.59 o 
   3   6   6       35.99       36.99      4.36 o 
   4   6   6        9.37       12.25      3.19 o 
   5   6   6       59.97       60.90      7.29 o 
   6   6   6       49.71       47.62      4.77 o 
   7   6   6      123.55      124.36      6.87 o 
   8   6   6        7.95        3.43      4.31 o 
   9   6   6        0.85        6.68      4.42 o 
  10   6   6       45.37       38.45      7.64 o 
  11   6   6        0.72       -4.27      4.27 o 
  12   6   6       18.45       26.35     10.85 o 
  13   6   6        2.14        4.20      8.97 o 
  -6   7   6        3.60       -4.91      5.72 o 
  -5   7   6        6.74        7.74      5.39 o 
  -4   7   6       18.56       28.15      7.32 o 
  -3   7   6       19.60       19.07     12.59 o 
  -2   7   6      647.75      675.11     23.69 o 
  -1   7   6      245.64      269.22     14.04 o 
   0   7   6       52.07       52.12      7.83 o 
   1   7   6       64.53       73.30      8.34 o 
   2   7   6        5.19       11.22      5.74 o 
   3   7   6       94.38       98.94      6.26 o 
   4   7   6       93.75      102.09      6.48 o 
   5   7   6       38.97       42.67      4.72 o 
   6   7   6      190.12      195.38      8.20 o 
   7   7   6      132.26      145.48     19.31 o 
   8   7   6       36.40       40.81      8.75 o 
   9   7   6       12.19       12.09      5.73 o 
  10   7   6        1.13        1.45      4.40 o 
  11   7   6        3.03        9.26      5.53 o 
  12   7   6       13.09        8.32      6.15 o 
  -5   8   6       23.37       10.26      9.38 o 
  -4   8   6       11.71       24.56      7.52 o 
  -3   8   6        0.75        1.51      4.67 o 
  -2   8   6       62.75       72.74     11.08 o 
  -1   8   6       22.79       18.80      5.72 o 
   0   8   6       95.25       92.05     10.35 o 
   1   8   6       22.62       20.16      6.29 o 
   2   8   6        2.87        2.11      3.19 o 
   3   8   6       25.29       26.19      4.05 o 
   4   8   6       63.47       65.66      5.85 o 
   5   8   6       17.93       14.07      3.43 o 
   6   8   6       47.31       39.97      7.64 o 
   7   8   6      378.21      356.14     16.34 o 
   8   8   6      136.62      140.50     12.29 o 
   9   8   6       16.89       18.64      6.17 o 
  10   8   6        3.43       13.47      5.83 o 
  11   8   6        1.28        3.45      6.26 o 
  12   8   6        1.83        2.54      6.03 o 
  13   8   6        0.08       -1.68      8.98 o 
  -4   9   6        1.64       -2.73      7.34 o 
  -3   9   6        2.82        2.31      4.46 o 
  -2   9   6       23.47       21.61      6.84 o 
  -1   9   6       23.58       39.99     11.91 o 
   0   9   6        7.65       17.65      9.81 o 
   1   9   6       64.00       49.21     19.40 o 
   2   9   6       49.35       53.21     17.48 o 
   3   9   6       13.17       15.34      4.51 o 
   4   9   6        0.56        1.54      2.40 o 
   5   9   6        0.17        1.76      4.10 o 
   6   9   6      141.78      155.94     12.90 o 
   7   9   6       52.04       45.06      8.11 o 
   8   9   6        4.68        2.19      4.09 o 
   9   9   6        0.53       -1.65      4.30 o 
  10   9   6       17.13       22.40      6.99 o 
  11   9   6       20.28       14.07     16.15 o 
  12   9   6        0.48        1.57      6.78 o 
  13   9   6        0.49        2.23      8.34 o 
  -3  10   6        0.51        4.71      6.54 o 
  -2  10   6        0.01        7.74      5.62 o 
  -1  10   6        1.08       -0.52      4.10 o 
   0  10   6        6.73        1.09      4.55 o 
   1  10   6        8.07       14.15      6.04 o 
   2  10   6      130.13      125.33     12.16 o 
   3  10   6        6.55        0.60     10.39 o 
   4  10   6        0.61       -4.36      6.09 o 
   5  10   6        0.39        3.06      3.78 o 
   6  10   6        2.80        8.84      4.65 o 
   7  10   6       12.03        7.04      4.99 o 
   8  10   6       67.55       87.16     11.49 o 
   9  10   6       24.40       33.27      8.44 o 
  10  10   6        8.74        9.59      6.55 o 
  11  10   6        3.92        7.01      5.18 o 
  12  10   6        0.57       -1.82      6.75 o 
  -2  11   6        1.08        0.55      5.82 o 
  -1  11   6        0.22        3.58      5.19 o 
   0  11   6        0.91        6.28      5.58 o 
   1  11   6       14.49        8.80      8.28 o 
   2  11   6        0.72       -2.19      4.18 o 
   3  11   6       15.65        2.32      3.96 o 
   4  11   6        7.44        2.31     10.27 o 
   5  11   6        9.04        9.42     10.68 o 
   6  11   6        1.81       -0.68      4.53 o 
   7  11   6       22.03       26.37      7.12 o 
   8  11   6        0.73        2.28      5.21 o 
   9  11   6        8.97       13.68      5.81 o 
  10  11   6        9.06       19.09      7.60 o 
  11  11   6        0.11       -7.15      7.15 o 
  12  11   6        0.62        6.19     13.06 o 
  -1  12   6        0.21       -3.77      7.23 o 
   0  12   6        1.17       -0.88      8.03 o 
   1  12   6        0.09        1.29      5.25 o 
   2  12   6       24.73       26.83      7.04 o 
   3  12   6        1.24        5.09      9.61 o 
   4  12   6        6.62       13.56     12.51 o 
   5  12   6       13.60        4.46     10.42 o 
   6  12   6        0.08       -1.02     11.64 o 
   7  12   6        2.25        3.76     11.59 o 
   8  12   6       28.03       34.71      8.27 o 
   9  12   6        0.15       -3.12      5.72 o 
  10  12   6        8.78       33.25      9.30 o 
  11  12   6        2.25       -7.89      7.89 o 
   1  13   6        2.83        1.63      7.55 o 
   2  13   6        8.59       16.63      7.27 o 
   3  13   6        2.94        3.88     14.74 o 
   4  13   6        2.02       11.84     14.21 o 
   5  13   6        0.07       13.66     12.86 o 
   6  13   6        4.66       23.16     15.38 o 
   7  13   6        2.41       15.49     13.92 o 
   8  13   6        4.57       25.75     17.40 o 
   9  13   6        1.28       -5.32      5.32 o 
  10  13   6        0.07        1.50     11.15 o 
   6  14   6       16.41        9.96     14.76 o 
  -4  -8   7        1.32       -0.34     11.24 o 
  -3  -8   7        0.05       -1.70     11.18 o 
  -2  -8   7        3.45        7.16      8.86 o 
  -1  -8   7        2.64        4.00      8.65 o 
   2  -8   7        0.06        9.27      7.56 o 
  -5  -7   7        1.10        5.42     13.12 o 
  -4  -7   7        0.10        5.94      8.86 o 
  -3  -7   7       10.46       26.72     11.07 o 
  -1  -7   7        0.01        1.70      8.23 o 
   0  -7   7        1.11        7.19      8.78 o 
   1  -7   7        0.70        2.52      5.71 o 
   2  -7   7        2.29       -3.73      5.48 o 
   3  -7   7        0.95        5.77      7.76 o 
  -7  -6   7        4.74       11.76     11.29 o 
  -6  -6   7        0.02       -0.93      9.06 o 
  -5  -6   7        2.29        2.83      7.35 o 
  -4  -6   7       33.77       54.63     14.10 o 
  -3  -6   7       43.21       41.87     13.01 o 
  -2  -6   7       35.80       51.19     13.89 o 
  -1  -6   7        3.79       12.02      7.58 o 
   0  -6   7        0.00        0.83      4.15 o 
   1  -6   7        0.07        5.35      4.62 o 
   2  -6   7        0.04        2.62      5.04 o 
   3  -6   7        0.05        0.92      6.40 o 
   4  -6   7        1.02       13.30      8.07 o 
   5  -6   7        1.50       -3.82      7.50 o 
  -8  -5   7        3.57        3.35     10.88 o 
  -7  -5   7        2.34       -5.18      6.08 o 
  -6  -5   7        2.96        1.83      7.62 o 
  -5  -5   7        1.00        0.47      5.94 o 
  -4  -5   7        3.48       -2.49      7.24 o 
  -3  -5   7       44.57       38.14     11.93 o 
  -2  -5   7      116.89       88.81     15.93 o 
  -1  -5   7        3.16        5.04      3.84 o 
   0  -5   7        0.03        2.64      4.61 o 
   1  -5   7        0.71       -1.60      3.09 o 
   2  -5   7        1.08        4.86      4.30 o 
   3  -5   7        1.15        0.17      4.47 o 
   4  -5   7        7.71        5.29      6.06 o 
   5  -5   7        9.42       12.25      7.94 o 
   6  -5   7        0.15       -2.54      7.70 o 
  -8  -4   7        2.92        5.50      6.64 o 
  -7  -4   7       15.99       22.75      7.49 o 
  -6  -4   7       72.54       96.45     12.00 o 
  -5  -4   7       12.47        8.03      5.65 o 
  -4  -4   7       29.33       33.21     11.03 o 
  -3  -4   7      203.91      222.20     22.36 o 
  -2  -4   7       64.69       74.83     13.93 o 
  -1  -4   7       21.99       36.92      8.31 o 
   0  -4   7        9.40       13.01      4.94 o 
   1  -4   7        0.59       -2.90      3.40 o 
   2  -4   7       13.83        4.31      4.54 o 
   3  -4   7       24.14       14.67      5.78 o 
   4  -4   7        4.22        4.16      4.34 o 
   5  -4   7        6.35       -4.72      5.62 o 
   6  -4   7       35.70       33.88     11.09 o 
   7  -4   7        1.21        4.23     10.07 o 
  -8  -3   7       14.40       12.51      6.98 o 
  -7  -3   7        3.20       14.86      6.20 o 
  -6  -3   7       46.50       60.21     10.80 o 
  -5  -3   7        0.90        1.17      5.53 o 
  -4  -3   7        8.80       13.76      5.12 o 
  -3  -3   7        0.10        2.61      5.79 o 
  -2  -3   7      192.95      189.68     11.03 o 
  -1  -3   7       26.71       23.19      6.69 o 
   0  -3   7       69.85       61.07      7.73 o 
   1  -3   7        5.32        0.20      4.64 o 
   2  -3   7        0.00        1.75      3.57 o 
   3  -3   7        2.87       -0.31      4.28 o 
   4  -3   7        7.35        7.46      4.98 o 
   5  -3   7       57.85       68.11      9.72 o 
   6  -3   7       17.28       11.36      7.21 o 
   7  -3   7        0.56       10.60      8.23 o 
   8  -3   7        0.28        6.60     10.17 o 
  -8  -2   7       44.07       34.57     12.40 o 
  -7  -2   7       10.76        9.09     16.12 o 
  -6  -2   7       16.49       15.45      5.82 o 
  -5  -2   7       13.88       16.19     10.49 o 
  -4  -2   7       78.65       86.51      9.54 o 
  -3  -2   7       42.12       48.57      5.60 o 
  -2  -2   7        5.29        9.11      2.96 o 
  -1  -2   7       49.96       50.14      6.83 o 
   0  -2   7       68.00       73.08      9.49 o 
   1  -2   7      261.79      250.86     12.34 o 
   2  -2   7       93.24      105.02      9.68 o 
   3  -2   7       41.79       44.03      7.35 o 
   4  -2   7        5.86        2.21      4.20 o 
   5  -2   7       13.75       23.83      6.16 o 
   6  -2   7       21.03       14.27      5.82 o 
   7  -2   7        0.59        0.17      6.20 o 
   8  -2   7        2.58        4.67      5.50 o 
   9  -2   7        1.09       -7.24      7.24 o 
  -8  -1   7        0.81        1.92      7.55 o 
  -7  -1   7       14.19       15.93      8.25 o 
  -6  -1   7       37.03       40.00     11.09 o 
  -5  -1   7        1.30        2.10      3.60 o 
  -4  -1   7       94.94      100.45      9.53 o 
  -3  -1   7        9.62        8.33      3.07 o 
  -2  -1   7        1.78        3.33      3.08 o 
  -1  -1   7       33.04       36.29      5.01 o 
   0  -1   7      426.48      453.08     15.28 o 
   1  -1   7       31.75       31.25      5.60 o 
   2  -1   7       99.91      101.35     13.47 o 
   3  -1   7       44.05       42.28      7.25 o 
   4  -1   7        3.70       -0.53      3.67 o 
   5  -1   7        8.18       21.85      5.69 o 
   6  -1   7       44.47       45.92      7.71 o 
   7  -1   7        7.78       10.10      5.15 o 
   8  -1   7        2.04        4.64      5.58 o 
   9  -1   7        0.97        1.44      5.74 o 
  10  -1   7        1.02       -4.02      7.41 o 
  -8   0   7       32.76       35.04     11.90 o 
  -7   0   7        2.41        6.14      6.87 o 
  -6   0   7       60.44       74.42     15.32 o 
  -5   0   7       28.15       31.54      6.77 o 
  -4   0   7       28.66       38.08      4.92 o 
  -3   0   7       15.23       14.49      3.64 o 
  -2   0   7      135.19      109.51      6.54 o 
  -1   0   7        0.37        0.67      2.24 o 
   0   0   7      111.62      110.66      5.61 o 
   1   0   7      406.70      427.65     14.61 o 
   2   0   7      143.02      116.83      9.39 o 
   3   0   7       16.86       21.63      5.08 o 
   4   0   7       31.86       37.39      6.69 o 
   5   0   7       12.56        6.55      4.63 o 
   6   0   7        1.64       -2.60      2.60 o 
   7   0   7       10.13        6.28      9.46 o 
   8   0   7       15.89       13.61      7.12 o 
   9   0   7        6.68       10.08      5.48 o 
  10   0   7        0.02        5.58      5.53 o 
  -7   1   7        6.89       -0.12      7.73 o 
  -6   1   7       12.29       13.09      7.48 o 
  -5   1   7        5.43        4.80      3.26 o 
  -4   1   7      104.95       81.37     14.40 o 
  -3   1   7        4.52        7.89      2.69 o 
  -2   1   7      158.32      137.83      6.90 o 
  -1   1   7        0.68        3.39      2.33 o 
   0   1   7      112.42      122.51      8.36 o 
   1   1   7      278.67      263.16      6.73 o 
   2   1   7      312.89      297.74     12.12 o 
   3   1   7       28.55       33.28      5.60 o 
   4   1   7        0.28       -2.83      3.18 o 
   5   1   7       69.20       76.83     14.12 o 
   6   1   7        4.31        9.25      4.55 o 
   7   1   7        0.23        1.00      3.22 o 
   8   1   7       33.84       30.49      6.07 o 
   9   1   7        1.85        7.83      6.53 o 
  10   1   7        3.44       -3.19      4.61 o 
  -8   2   7        0.74        4.43      9.53 o 
  -7   2   7       34.81       40.86     13.76 o 
  -6   2   7        5.24        3.54      7.10 o 
  -5   2   7       50.48       36.17      6.30 o 
  -4   2   7       48.73       44.51      6.45 o 
  -3   2   7       95.11      103.58      6.75 o 
  -2   2   7      124.94      126.56      6.96 o 
  -1   2   7       97.48      112.39      6.35 o 
   0   2   7      693.62      692.30     13.11 o 
   1   2   7        1.73       -0.36      1.35 o 
   2   2   7      140.06      134.01     10.25 o 
   3   2   7       40.89       43.76     10.14 o 
   4   2   7      292.69      299.05     15.06 o 
   5   2   7      299.55      288.44     12.92 o 
   6   2   7       24.48       22.74      5.39 o 
   7   2   7        2.18        1.54      6.11 o 
   8   2   7        0.49        8.12      3.56 o 
   9   2   7       21.39       25.30      8.94 o 
  10   2   7        0.62        5.88      6.35 o 
  11   2   7        0.57       12.76      8.68 o 
  -8   3   7        0.47        5.65     10.51 o 
  -7   3   7        1.68       -0.29      7.56 o 
  -6   3   7       19.29       28.00      7.11 o 
  -5   3   7        2.31        2.11      2.93 o 
  -4   3   7        0.24        2.28      2.50 o 
  -3   3   7       69.89       63.38      7.45 o 
  -2   3   7        2.40        3.53      2.69 o 
  -1   3   7       45.86       58.85      5.18 o 
   0   3   7      154.24      153.27      7.12 o 
   1   3   7      133.35      129.78      6.08 o 
   2   3   7       21.86       19.28      2.98 o 
   3   3   7        2.97        8.17      2.48 o 
   4   3   7      264.31      244.56     11.19 o 
   5   3   7        0.22        0.17      3.51 o 
   6   3   7       44.16       40.69     12.92 o 
   7   3   7       82.00       91.59      8.82 o 
   8   3   7       81.84       88.41      8.91 o 
   9   3   7        9.28       10.46      4.05 o 
  10   3   7        4.50        5.41      7.23 o 
  11   3   7        1.43        0.40      7.21 o 
  -7   4   7       29.35       28.43     14.48 o 
  -6   4   7        3.28        7.76      4.35 o 
  -5   4   7        8.68        8.08      4.24 o 
  -4   4   7        0.17       -0.41      5.93 o 
  -3   4   7        0.88       -2.27      2.27 o 
  -2   4   7      224.46      200.98     10.78 o 
  -1   4   7     1026.67      983.81     17.17 o 
   0   4   7      169.67      177.31      7.29 o 
   1   4   7       79.60       90.95      5.85 o 
   2   4   7      181.81      158.42      9.45 o 
   3   4   7        1.00        2.76      2.30 o 
   4   4   7       33.09       28.28      3.81 o 
   5   4   7      422.02      405.59     10.48 o 
   6   4   7        4.56        0.26      2.94 o 
   7   4   7      106.94      142.16     17.52 o 
   8   4   7       66.16       70.96      8.11 o 
   9   4   7        0.41       -3.76      5.59 o 
  10   4   7        8.39       15.98      9.47 o 
  11   4   7        0.03        8.49      8.14 o 
  12   4   7        3.61        5.13      7.44 o 
  -7   5   7        1.01        1.51      7.67 o 
  -6   5   7        0.32        5.93      5.18 o 
  -5   5   7       16.26       26.10     10.60 o 
  -4   5   7        1.51       -2.67      4.77 o 
  -3   5   7        0.39        1.23      3.23 o 
  -2   5   7        3.49       -1.51      2.50 o 
  -1   5   7       86.31       77.07     10.23 o 
   0   5   7        2.95        4.62      2.78 o 
   1   5   7        1.14       -0.32      3.16 o 
   2   5   7      362.32      343.35      9.93 o 
   3   5   7       31.50       32.62      4.35 o 
   4   5   7       33.59       40.22      4.47 o 
   5   5   7       63.02       73.24      5.67 o 
   6   5   7      127.08      145.81      7.47 o 
   7   5   7      111.73      121.77     11.31 o 
   8   5   7        3.37       12.55      4.36 o 
   9   5   7        0.38        5.39      6.95 o 
  10   5   7        8.56       18.32      8.72 o 
  11   5   7        8.72       16.45      9.41 o 
  12   5   7        0.21        1.74      7.78 o 
  13   5   7        8.49       10.54      9.96 o 
  -6   6   7        1.69       -1.81      5.29 o 
  -5   6   7        7.23       15.61      5.59 o 
  -4   6   7       19.84       21.42      6.01 o 
  -3   6   7      131.25      142.30     12.52 o 
  -2   6   7        5.47        3.95      3.71 o 
  -1   6   7      372.08      353.26     19.74 o 
   0   6   7      470.30      439.35     15.81 o 
   1   6   7      131.77      122.83      6.75 o 
   2   6   7      302.82      321.11     14.30 o 
   3   6   7      120.37      109.70      6.66 o 
   4   6   7       64.76       82.91      7.13 o 
   5   6   7       34.33       54.46      5.35 o 
   6   6   7      186.09      196.91      8.73 o 
   7   6   7      476.07      478.53     14.83 o 
   8   6   7        0.63       -0.13      3.85 o 
   9   6   7       12.28       31.12     10.33 o 
  10   6   7       27.21       19.12      8.72 o 
  11   6   7        2.91        8.02      7.79 o 
  12   6   7        0.18        3.76      7.68 o 
  -6   7   7        5.03       -0.93      9.17 o 
  -5   7   7        2.49       12.61      6.01 o 
  -4   7   7        0.22       -3.38      3.38 o 
  -3   7   7       91.93       89.01     11.13 o 
  -2   7   7       31.22       21.79      8.78 o 
  -1   7   7      156.64      156.45     12.28 o 
   0   7   7      142.03      143.10     11.49 o 
   1   7   7       90.06       94.69      9.18 o 
   2   7   7        0.95        1.98      2.75 o 
   3   7   7        6.86        9.74      3.26 o 
   4   7   7       66.69       68.76      5.87 o 
   5   7   7       64.57       68.14      5.88 o 
   6   7   7        1.79        0.02      5.18 o 
   7   7   7       19.79       23.82      4.15 o 
   8   7   7      123.56      129.27     11.50 o 
   9   7   7       43.83       43.08      8.52 o 
  10   7   7        1.41        2.01      4.82 o 
  11   7   7       10.67        9.52      8.39 o 
  12   7   7        5.93       13.00      9.88 o 
  -5   8   7        4.19       -2.58      6.22 o 
  -4   8   7       15.08       22.08      6.67 o 
  -3   8   7        2.87       -4.07      4.07 o 
  -2   8   7        2.25        7.56      4.27 o 
  -1   8   7        0.03        3.41      3.42 o 
   0   8   7       47.85       44.68      7.95 o 
   1   8   7       32.58       26.03     13.37 o 
   2   8   7      235.58      224.86     13.10 o 
   3   8   7      134.78      137.05      7.61 o 
   4   8   7       64.92       65.04      5.99 o 
   5   8   7       89.84       79.47      7.53 o 
   6   8   7        4.36        2.72      3.91 o 
   7   8   7      479.26      464.62     18.61 o 
   8   8   7      242.59      230.59     14.93 o 
   9   8   7        2.58        7.85      5.36 o 
  10   8   7        3.23        3.11      5.87 o 
  11   8   7        3.45        4.21      4.99 o 
  12   8   7       11.47        1.68      8.34 o 
  -4   9   7        1.54        2.25      7.48 o 
  -3   9   7       12.92       20.26      7.58 o 
  -2   9   7        5.66       19.38      6.35 o 
  -1   9   7        0.02        4.45      5.07 o 
   0   9   7       23.27       26.08      6.97 o 
   1   9   7        4.00        2.67      3.70 o 
   2   9   7        9.94       16.42      9.63 o 
   3   9   7      101.48       78.08      9.42 o 
   4   9   7        0.26        4.68      2.89 o 
   5   9   7        6.81        2.75      3.45 o 
   6   9   7        3.14        7.50      5.10 o 
   7   9   7       32.59       43.85      8.07 o 
   8   9   7        0.00       -2.30      7.96 o 
   9   9   7       43.14       37.67     15.12 o 
  10   9   7       12.34       10.55      9.35 o 
  11   9   7        0.12        4.12      5.44 o 
  12   9   7        0.40       -1.11      6.23 o 
  -3  10   7        4.50        1.60      6.76 o 
  -2  10   7        0.23        0.54      5.10 o 
  -1  10   7        2.36       -3.45      5.51 o 
   0  10   7        0.87        4.28      6.61 o 
   1  10   7       37.21       35.13      8.06 o 
   2  10   7       97.10       92.85     11.13 o 
   3  10   7       38.42       37.20      7.24 o 
   4  10   7       31.22       11.60      5.07 o 
   5  10   7       17.99       14.43      5.29 o 
   6  10   7        4.52        5.41      4.06 o 
   7  10   7        9.72        6.06      4.63 o 
   8  10   7       41.41       35.67      7.80 o 
   9  10   7        0.17        0.24      4.96 o 
  10  10   7       44.98       37.04      8.86 o 
  11  10   7        7.08       13.83      6.65 o 
  12  10   7        0.00       -2.71      7.46 o 
  -2  11   7        0.25        6.18      6.62 o 
  -1  11   7        4.54        2.24      5.26 o 
   0  11   7        0.00        5.97      8.97 o 
   1  11   7       13.71       20.44      6.62 o 
   2  11   7        7.48        6.34      4.59 o 
   3  11   7       18.03       17.49      5.53 o 
   4  11   7        0.97       -2.46      5.54 o 
   5  11   7       37.18       52.88     15.70 o 
   6  11   7        1.45       -7.36      8.14 o 
   7  11   7        0.20        4.44      4.28 o 
   8  11   7       11.68        8.88      6.04 o 
   9  11   7       15.68       11.61      9.18 o 
  10  11   7        0.06        3.60      6.75 o 
  11  11   7       11.44       14.67      8.29 o 
  12  11   7        0.03      -10.45     10.45 o 
   0  12   7        3.18       12.61      9.04 o 
   1  12   7        0.30        7.86      6.10 o 
   2  12   7        6.49       -3.69      4.33 o 
   3  12   7       39.41       27.76      7.79 o 
   4  12   7        5.84        3.83     10.80 o 
   5  12   7       37.22       25.60     13.64 o 
   6  12   7        0.36       17.64     13.27 o 
   7  12   7        0.54        2.76     10.19 o 
   8  12   7        0.27       -5.87      5.87 o 
   9  12   7        9.22       10.14      6.59 o 
  10  12   7        6.61        0.76      6.04 o 
  11  12   7        0.50       -8.15      8.15 o 
   1  13   7        2.28       -4.08      6.72 o 
   2  13   7        3.00       15.58      6.32 o 
   3  13   7        2.14        3.68     12.95 o 
   4  13   7        0.00       -3.31      9.84 o 
   5  13   7        0.40       14.21     12.71 o 
   6  13   7        0.34      -10.07     10.25 o 
   7  13   7       44.07       27.60     15.37 o 
   8  13   7        0.12       -5.36     12.37 o 
   9  13   7        0.15       -1.57      5.25 o 
  10  13   7        0.17       -4.49      8.09 o 
   5  14   7        1.04        4.40     14.30 o 
   6  14   7        7.17       26.84     16.70 o 
   7  14   7       17.79       13.56     14.25 o 
  -1  -8   8        0.10       -5.55      7.94 o 
  -2  -7   8       11.82        5.03     10.13 o 
  -1  -7   8        1.54        1.83      8.45 o 
   0  -7   8        0.03        6.40      9.12 o 
   1  -7   8        0.39        7.39      7.36 o 
   2  -7   8        1.06        5.56      7.73 o 
  -5  -6   8        0.24       -6.87      6.87 o 
  -4  -6   8        0.49       -4.55      8.48 o 
  -3  -6   8        2.28       -4.06      8.55 o 
  -2  -6   8        7.48       10.63      7.44 o 
  -1  -6   8        8.25        8.29      8.68 o 
   0  -6   8        0.14        1.80      8.20 o 
   1  -6   8        0.03        2.48      4.91 o 
   2  -6   8        0.17        2.58      6.17 o 
   3  -6   8        0.06        3.85      6.25 o 
   4  -6   8        0.42       10.07      7.48 o 
  -6  -5   8        5.82        7.42      9.21 o 
  -5  -5   8       14.11       15.35     10.49 o 
  -4  -5   8       10.99       13.34      9.42 o 
  -3  -5   8       22.26       13.32      8.75 o 
  -1  -5   8        2.76        3.70      7.81 o 
   0  -5   8        1.18        0.96      4.86 o 
   1  -5   8        0.16        1.98      5.18 o 
   2  -5   8        3.42       -1.47      4.29 o 
   3  -5   8        0.37        0.68      4.58 o 
   4  -5   8        0.12        6.46      6.51 o 
   5  -5   8        2.98       -8.20      8.20 o 
  -7  -4   8        3.03       -1.16     12.13 o 
  -6  -4   8        0.09       12.14      8.54 o 
  -5  -4   8       19.31       26.18     11.40 o 
  -4  -4   8        6.26        2.96      7.35 o 
  -3  -4   8        3.55        1.54      6.13 o 
  -2  -4   8        1.63        0.79      7.18 o 
  -1  -4   8       35.65       31.18     10.17 o 
   0  -4   8        0.06        4.04      4.74 o 
   1  -4   8        8.64        5.39      4.44 o 
   2  -4   8        0.40       -0.31      7.82 o 
   3  -4   8        0.11       -2.73      5.06 o 
   4  -4   8        0.62       -1.45      3.90 o 
   5  -4   8        2.69       -1.44      6.32 o 
   6  -4   8       24.47       22.42     10.57 o 
  -8  -3   8        4.65       12.84      8.17 o 
  -7  -3   8       49.65       59.44     15.49 o 
  -6  -3   8        5.00        5.00      7.74 o 
  -5  -3   8        5.83        5.64      8.31 o 
  -4  -3   8        5.40       11.12      7.38 o 
  -3  -3   8       12.33        8.88      7.56 o 
  -2  -3   8       54.77       58.89     12.45 o 
  -1  -3   8        0.00        0.46      3.91 o 
   0  -3   8        7.58        7.63      9.66 o 
   1  -3   8        2.25        0.86     10.36 o 
   2  -3   8       39.84       46.26     12.20 o 
   3  -3   8       13.00       12.08      5.50 o 
   4  -3   8        0.66        3.59      4.93 o 
   5  -3   8        4.65        2.10      4.95 o 
   6  -3   8       16.41       18.16      8.77 o 
   7  -3   8        3.29        3.30      7.24 o 
   8  -3   8        1.88       -7.38      7.38 o 
  -8  -2   8        6.65       14.89     13.98 o 
  -7  -2   8       12.08       15.07     10.39 o 
  -6  -2   8        9.04        4.81      5.03 o 
  -5  -2   8       17.60        7.04      5.39 o 
  -4  -2   8        0.25        0.41      5.67 o 
  -3  -2   8       67.39       57.86     12.14 o 
  -2  -2   8       13.85       10.75      4.16 o 
  -1  -2   8        5.50       10.44      6.68 o 
   0  -2   8        9.38        8.34      4.32 o 
   1  -2   8       95.14       98.75     10.01 o 
   2  -2   8       37.27       34.85      6.96 o 
   3  -2   8        4.23       14.40      5.19 o 
   4  -2   8        1.07        3.46      7.72 o 
   5  -2   8        1.93        4.46      5.16 o 
   6  -2   8        1.01       -1.64      5.67 o 
   7  -2   8       10.21       11.26      7.93 o 
   8  -2   8        0.80       -1.37      5.10 o 
   9  -2   8        4.14        5.48     10.36 o 
  -8  -1   8        0.08        4.52     11.36 o 
  -7  -1   8       53.03       73.46     15.43 o 
  -6  -1   8        0.94        4.69      4.32 o 
  -5  -1   8       31.15       32.69      6.83 o 
  -4  -1   8        6.60        6.13      5.03 o 
  -3  -1   8        0.60       -3.30      3.30 o 
  -2  -1   8        1.33        1.77      3.53 o 
  -1  -1   8        9.39        8.70      3.81 o 
   0  -1   8       32.75       21.66      5.51 o 
   1  -1   8      184.94      195.07     12.31 o 
   2  -1   8       73.32       81.49     15.16 o 
   3  -1   8       18.69       10.49      9.52 o 
   4  -1   8        0.01        2.36      4.00 o 
   5  -1   8        2.76        2.96      3.61 o 
   6  -1   8        7.14       14.16      5.86 o 
   7  -1   8        0.15       -2.21      4.05 o 
   8  -1   8        3.97        3.82      5.24 o 
   9  -1   8        1.38       11.33      8.02 o 
  10  -1   8        5.92        3.18     10.30 o 
  -8   0   8        0.05        5.77     11.76 o 
  -7   0   8       52.29       85.08     17.12 o 
  -6   0   8       24.97        3.33      7.27 o 
  -5   0   8       12.74        1.18      3.88 o 
  -4   0   8        0.01        6.88      4.10 o 
  -3   0   8      148.68      139.01      8.15 o 
  -2   0   8        0.30        0.66      2.37 o 
  -1   0   8       72.57       66.10      7.89 o 
   0   0   8       18.48       13.55      4.42 o 
   1   0   8        3.53        9.78      4.06 o 
   2   0   8      134.37      131.76     19.97 o 
   3   0   8       45.69       35.50      6.81 o 
   4   0   8        5.46        2.81      4.89 o 
   5   0   8       16.83       12.76      5.33 o 
   6   0   8       11.40        8.44      8.45 o 
   7   0   8        0.16       -1.38      3.60 o 
   8   0   8        0.05        4.02      4.22 o 
   9   0   8       10.40        6.25      4.80 o 
  10   0   8        0.60        4.93      7.56 o 
  -8   1   8        2.79        6.87     13.17 o 
  -6   1   8       27.83       18.41      8.91 o 
  -5   1   8        3.34        1.24      6.66 o 
  -4   1   8       26.59       19.40      5.05 o 
  -3   1   8      113.40      119.75      7.58 o 
  -2   1   8       23.48       29.90      4.47 o 
  -1   1   8       43.73       57.95      7.45 o 
   0   1   8       13.61       17.35      4.68 o 
   1   1   8      312.48      304.30     13.15 o 
   2   1   8       74.54       69.83     13.03 o 
   3   1   8        8.04        4.76      3.43 o 
   4   1   8        9.34        2.35      2.76 o 
   5   1   8        9.75        7.39      8.09 o 
   6   1   8       21.24       19.17      5.43 o 
   7   1   8        2.09        5.65      4.28 o 
   8   1   8        4.32       10.70      4.94 o 
   9   1   8        0.60        4.61      4.09 o 
  10   1   8        9.74       15.57     12.05 o 
  -7   2   8       20.95       13.69     11.00 o 
  -6   2   8        2.99        2.43      7.50 o 
  -5   2   8       18.63       27.74      7.36 o 
  -4   2   8       15.21       23.20      5.10 o 
  -3   2   8        1.57        0.04      2.82 o 
  -2   2   8       86.43       81.52      6.41 o 
  -1   2   8       31.76       21.67      3.71 o 
   0   2   8        0.19       -0.04      2.92 o 
   1   2   8      275.81      268.36     16.83 o 
   2   2   8       21.41       22.35      5.18 o 
   3   2   8        0.08        0.09      2.97 o 
   4   2   8        8.02        5.07      3.82 o 
   5   2   8      155.48      165.34     11.43 o 
   6   2   8       50.87       59.41     10.67 o 
   7   2   8        7.48        3.48      3.13 o 
   8   2   8        1.56        3.62      4.76 o 
   9   2   8        3.52        2.80      6.19 o 
  10   2   8       15.74       13.16      6.81 o 
  11   2   8        0.64        0.52      6.89 o 
  -7   3   8        2.78       12.30     11.53 o 
  -6   3   8       21.19       10.33      9.79 o 
  -5   3   8        7.21        7.58      3.88 o 
  -4   3   8        5.18        7.13      4.03 o 
  -3   3   8       20.17       17.71      4.64 o 
  -2   3   8       10.64        9.27      4.24 o 
  -1   3   8       48.83       44.45      6.07 o 
   0   3   8      303.22      302.76      9.73 o 
   1   3   8       63.43       67.31      7.38 o 
   2   3   8        9.84        7.88      3.45 o 
   3   3   8       33.79       36.37      8.93 o 
   4   3   8       30.73       25.91      5.42 o 
   5   3   8       63.91       65.47      8.57 o 
   6   3   8       50.32       57.37      7.74 o 
   7   3   8       13.95        9.33      4.28 o 
   8   3   8        0.39        5.52      3.72 o 
   9   3   8        6.38        0.69      3.29 o 
  10   3   8        0.13        7.09      7.76 o 
  11   3   8        0.16       -0.20      7.32 o 
  12   3   8        1.63        7.55      8.78 o 
  -7   4   8        0.65        1.99      9.29 o 
  -6   4   8       30.84       47.93      8.62 o 
  -5   4   8        2.90        3.93      4.07 o 
  -4   4   8       11.84        8.71      4.45 o 
  -3   4   8       12.25       24.88      9.91 o 
  -2   4   8       51.20       59.91     11.30 o 
  -1   4   8       21.38       24.28      4.94 o 
   0   4   8      307.52      345.85     10.64 o 
   1   4   8        2.53        7.04      3.27 o 
   2   4   8        2.83       -0.95      2.18 o 
   3   4   8      120.08      108.12     13.92 o 
   4   4   8      101.19      108.68     14.08 o 
   5   4   8       24.68       27.35      5.42 o 
   6   4   8      186.63      196.71     11.44 o 
   7   4   8       37.88       58.25     12.91 o 
   8   4   8        2.47        1.86      2.99 o 
   9   4   8        9.02        4.41      3.37 o 
  10   4   8        3.48        7.38      7.24 o 
  11   4   8        0.46       -2.70      6.48 o 
  12   4   8        1.10        9.90      8.60 o 
  -6   5   8        0.68        9.01      9.38 o 
  -5   5   8        9.68        2.01      4.33 o 
  -4   5   8        1.96        3.19      4.07 o 
  -3   5   8       19.61       17.77      6.75 o 
  -2   5   8      145.25      149.22     21.80 o 
  -1   5   8       28.11       44.42     10.83 o 
   0   5   8       61.48       61.88      6.32 o 
   1   5   8       86.38       94.59      6.64 o 
   2   5   8       63.68       79.41     11.83 o 
   3   5   8      372.22      349.55     10.53 o 
   4   5   8        0.51        1.53      2.61 o 
   5   5   8        5.15        1.35      2.94 o 
   6   5   8       29.57       22.82      8.88 o 
   7   5   8       73.60       62.86      9.96 o 
   8   5   8       77.47       75.23      8.52 o 
   9   5   8       81.51       87.31     15.86 o 
  10   5   8        0.42       -4.95      4.95 o 
  11   5   8        5.21        8.94      7.55 o 
  12   5   8        4.13        5.38      8.88 o 
  -6   6   8        5.98       12.51      7.34 o 
  -5   6   8        6.27       19.61      6.25 o 
  -4   6   8       42.46       56.66      9.67 o 
  -3   6   8        2.41       -1.34      3.96 o 
  -2   6   8       57.55       60.34     14.62 o 
  -1   6   8       66.34       62.19      8.53 o 
   0   6   8      536.07      526.60     17.92 o 
   1   6   8      226.24      199.80      8.38 o 
   2   6   8      161.28      161.64     12.33 o 
   3   6   8        0.40       -2.16      2.16 o 
   4   6   8       66.47       70.22      6.20 o 
   5   6   8       39.92       49.80      5.43 o 
   6   6   8       11.72       13.32      5.52 o 
   7   6   8       15.92       21.71     11.16 o 
   8   6   8       32.76       39.56     10.75 o 
   9   6   8        6.68       -4.58      5.33 o 
  10   6   8       28.68        4.86      7.15 o 
  11   6   8        1.40       -0.40      6.39 o 
  12   6   8        0.87       -0.60      7.93 o 
  -5   7   8        0.30        8.83      6.48 o 
  -4   7   8        2.88       16.77      5.45 o 
  -3   7   8       92.81       85.64     12.17 o 
  -2   7   8        4.36       13.17      5.60 o 
  -1   7   8       73.44       69.36      9.38 o 
   0   7   8       75.25       72.15      9.03 o 
   1   7   8        8.89        0.84      3.96 o 
   2   7   8       46.83       46.75      5.32 o 
   3   7   8      110.98      111.75      7.33 o 
   4   7   8      105.17      107.81      7.19 o 
   5   7   8      175.55      165.91      8.31 o 
   6   7   8       80.96       80.71      7.45 o 
   7   7   8        7.27       10.93      3.65 o 
   8   7   8      244.06      219.77     20.71 o 
   9   7   8      345.34      404.28     26.84 o 
  10   7   8        0.79        7.45      7.90 o 
  11   7   8       16.86       14.86      8.95 o 
  12   7   8        0.23        1.13      8.08 o 
  -4   8   8        1.81       -0.05      8.29 o 
  -3   8   8       13.41       20.21     14.04 o 
  -2   8   8       48.23       65.18     10.11 o 
  -1   8   8        8.44       11.42      6.79 o 
   0   8   8        9.17        8.95      5.29 o 
   1   8   8      106.61      117.86     18.55 o 
   2   8   8       63.58       57.63     22.22 o 
   3   8   8       43.65       73.43     13.84 o 
   4   8   8      141.22      145.37      8.20 o 
   5   8   8        0.31        2.39      2.85 o 
   6   8   8       94.54       94.08      7.14 o 
   7   8   8       16.31        8.33      5.31 o 
   8   8   8       49.37       38.65      7.82 o 
   9   8   8       31.45       38.31     11.67 o 
  10   8   8       58.03       65.46     15.14 o 
  11   8   8        2.22       -3.99      5.90 o 
  12   8   8        1.24        4.64      9.82 o 
  -3   9   8       11.48       10.68      6.61 o 
  -2   9   8        0.74        3.48      4.62 o 
  -1   9   8        0.82       -0.24      4.31 o 
   0   9   8        1.98        3.73      4.32 o 
   1   9   8        6.62        6.42      4.95 o 
   2   9   8       79.19       59.97      9.24 o 
   3   9   8      144.30      120.77     10.92 o 
   4   9   8       39.94       25.40      6.08 o 
   5   9   8       59.78       53.74      6.40 o 
   6   9   8       63.78       58.09      6.15 o 
   7   9   8        9.08       12.06      5.19 o 
   8   9   8        0.16        0.44      4.88 o 
   9   9   8       36.02       36.78      8.00 o 
  10   9   8        0.05       -2.52      6.74 o 
  11   9   8       82.42       84.18     17.08 o 
  12   9   8        1.28        4.06      7.96 o 
  -2  10   8        0.84        1.67      5.31 o 
  -1  10   8        1.85       10.86     11.24 o 
   0  10   8       14.96       20.97      6.81 o 
   1  10   8        1.72        2.07      4.79 o 
   2  10   8        2.03        4.98      4.58 o 
   3  10   8       50.72       37.17      7.03 o 
   4  10   8        6.48       12.60      8.28 o 
   5  10   8       21.81       33.26      6.85 o 
   6  10   8       82.84      107.78     12.73 o 
   7  10   8        2.70       -1.98      3.72 o 
   8  10   8       12.64        6.72      9.88 o 
   9  10   8       26.36       41.32      8.97 o 
  10  10   8       11.18       13.71      6.62 o 
  11  10   8        0.01        2.99      7.41 o 
  12  10   8       12.37       32.25     14.68 o 
  -1  11   8        3.32        9.96     11.07 o 
   0  11   8        2.06        6.09      5.71 o 
   1  11   8       30.76       18.91     12.24 o 
   2  11   8        3.97        3.75      4.45 o 
   3  11   8       25.35       27.41      6.75 o 
   4  11   8       36.52       27.53      6.66 o 
   5  11   8       29.03        9.64     10.78 o 
   6  11   8       12.78        7.79     11.38 o 
   7  11   8        0.40        2.80      5.64 o 
   8  11   8        5.92       13.19      6.45 o 
   9  11   8        1.34       -1.60      6.59 o 
  10  11   8       17.82       34.25      8.85 o 
  11  11   8       24.51       58.83     12.84 o 
   0  12   8        0.04       -5.48      9.85 o 
   1  12   8        1.04       -3.53      4.90 o 
   2  12   8        8.18        8.05      5.63 o 
   3  12   8       14.01        7.29      6.32 o 
   4  12   8       12.33        4.28      9.41 o 
   5  12   8        6.78        6.61     10.85 o 
   6  12   8        0.05        0.29     12.31 o 
   7  12   8        0.12        0.72     11.20 o 
   8  12   8       52.81       53.25      9.75 o 
   9  12   8        0.81       -2.85      4.70 o 
  10  12   8        4.64        0.73      7.97 o 
  11  12   8        0.10        4.28      9.43 o 
   1  13   8        0.43        1.74      8.72 o 
   2  13   8        4.29        0.99      9.98 o 
   3  13   8        5.64        6.18      6.45 o 
   4  13   8        0.00       -6.86      9.10 o 
   5  13   8        0.65        0.70     10.71 o 
   6  13   8        0.20       -9.30      9.30 o 
   7  13   8       26.24       23.80     14.70 o 
   8  13   8       24.11       16.67     14.36 o 
   9  13   8        0.48        7.01      6.22 o 
  10  13   8        3.38        0.34      9.56 o 
   5  14   8        3.98      -11.76     12.31 o 
   6  14   8        0.69        4.48     12.95 o 
   7  14   8        0.68       11.85     13.76 o 
   8  14   8        9.60       -7.71     14.54 o 
   0  -7   9        0.47       -4.08     10.04 o 
  -3  -6   9        0.55       14.54     10.04 o 
  -2  -6   9        3.38       10.40     11.36 o 
  -1  -6   9       17.67       22.24     11.79 o 
   0  -6   9        0.21       -7.12      9.26 o 
   1  -6   9        0.04        0.99      5.35 o 
   2  -6   9        0.38        8.25      6.39 o 
   3  -6   9        0.70       -7.10      7.10 o 
  -5  -5   9        1.92       15.02     11.52 o 
  -4  -5   9       14.44       17.14     10.94 o 
  -2  -5   9       21.31       39.95     12.80 o 
  -1  -5   9        6.31       22.75     10.89 o 
   0  -5   9        3.26       -6.34      6.34 o 
   1  -5   9        0.00        6.54      5.03 o 
   2  -5   9        0.38        3.79      5.38 o 
   3  -5   9        0.01       -0.22      8.81 o 
   4  -5   9        0.35       12.57     10.13 o 
  -6  -4   9       15.38       36.88     13.93 o 
  -5  -4   9        1.93        1.63      9.90 o 
  -4  -4   9        0.01        8.68      7.50 o 
  -3  -4   9        4.56        5.90      7.78 o 
  -2  -4   9        7.38       19.72      9.65 o 
  -1  -4   9       15.38       33.32     11.64 o 
   0  -4   9        3.34        5.85      4.79 o 
   1  -4   9        3.26       -3.40      3.40 o 
   2  -4   9        1.13       -1.10      5.14 o 
   3  -4   9        1.21        2.09      7.32 o 
   4  -4   9        0.63        0.64      5.16 o 
   5  -4   9        5.01       26.96     11.09 o 
  -7  -3   9       12.22       18.27     12.24 o 
  -6  -3   9       22.14       18.15     11.73 o 
  -5  -3   9        7.44       10.48      8.58 o 
  -4  -3   9        5.30       -4.34      5.91 o 
  -3  -3   9        5.55       -3.93      6.52 o 
  -2  -3   9        9.86       11.24      8.84 o 
  -1  -3   9        4.49        2.94      5.05 o 
   0  -3   9        0.92        6.72      4.36 o 
   1  -3   9        1.51       -0.70      5.25 o 
   2  -3   9       13.54       11.73      7.84 o 
   3  -3   9        1.90       -0.80      4.58 o 
   4  -3   9        0.01        6.02      4.24 o 
   5  -3   9        0.06       -1.44      4.08 o 
   6  -3   9        0.36       11.69      7.09 o 
   7  -3   9        4.05       13.18     10.19 o 
  -7  -2   9        7.47       -7.29      8.77 o 
  -6  -2   9       39.12       26.35     11.46 o 
  -5  -2   9        0.67        5.22      7.53 o 
  -4  -2   9       15.93       10.43      7.99 o 
  -3  -2   9       20.05       12.53      9.26 o 
  -2  -2   9        0.85       -2.67      4.77 o 
  -1  -2   9        3.79        9.98      6.81 o 
   0  -2   9        0.76        2.57      6.30 o 
   1  -2   9        8.20       -0.52      4.03 o 
   2  -2   9      117.08      102.35     11.01 o 
   3  -2   9        4.03        9.88     13.01 o 
   4  -2   9        0.92        6.39      5.93 o 
   5  -2   9        3.93       -1.11      4.61 o 
   6  -2   9        0.01        6.56      5.12 o 
   7  -2   9        0.48       -3.51      4.78 o 
   8  -2   9        0.21       10.01      9.91 o 
  -6  -1   9       66.26       84.90     16.64 o 
  -5  -1   9        8.38        4.83      7.36 o 
  -4  -1   9       42.50       41.44     11.33 o 
  -3  -1   9        7.65        4.72      6.58 o 
  -2  -1   9       58.20       56.52      8.25 o 
  -1  -1   9        1.13       -5.36      8.79 o 
   0  -1   9       38.42       53.36      7.94 o 
   1  -1   9        0.18       -2.70      2.70 o 
   2  -1   9        1.31        4.01      4.46 o 
   3  -1   9       13.27        0.59      4.13 o 
   4  -1   9        1.18       -2.58      3.57 o 
   5  -1   9        0.25        2.19      4.16 o 
   6  -1   9        2.11        0.11      4.15 o 
   7  -1   9        0.00        8.65      4.61 o 
   8  -1   9        0.92        6.73      5.41 o 
   9  -1   9        0.48       -6.63      6.63 o 
  -7   0   9       10.54       -0.43      7.12 o 
  -6   0   9        2.22        1.82      5.65 o 
  -5   0   9       31.89       18.50      8.84 o 
  -4   0   9        6.30       11.01      7.58 o 
  -3   0   9        4.46        1.72      4.48 o 
  -2   0   9      109.74      141.68     11.12 o 
  -1   0   9       37.59       33.25      6.36 o 
   0   0   9       44.06       39.60      6.53 o 
   1   0   9       52.11       30.51      6.38 o 
   2   0   9      243.40      256.00     15.00 o 
   3   0   9       10.11       14.46      6.09 o 
   4   0   9       14.71       15.90      5.64 o 
   5   0   9        3.01        5.78      4.68 o 
   6   0   9        0.50       -2.29      7.87 o 
   7   0   9        8.09        8.88      9.27 o 
   8   0   9        0.11        2.18      4.87 o 
   9   0   9        0.13        1.73      4.60 o 
  10   0   9        2.41        6.57      8.74 o 
  -7   1   9       17.57       36.75     14.27 o 
  -6   1   9       21.80       19.66      9.64 o 
  -5   1   9       10.50       23.62      9.07 o 
  -4   1   9       49.45       34.90     10.14 o 
  -3   1   9       24.07       21.97      6.74 o 
  -2   1   9       25.65       24.89      5.51 o 
  -1   1   9       29.00       30.54      7.40 o 
   0   1   9       19.69       24.19      5.60 o 
   1   1   9       17.18       19.61      5.99 o 
   2   1   9      392.31      347.44     15.25 o 
   3   1   9        4.95       -0.14      4.06 o 
   4   1   9        9.02       14.59      7.09 o 
   5   1   9        0.02        6.80      4.87 o 
   6   1   9       95.03       70.03     19.21 o 
   7   1   9       10.79       -3.59      5.48 o 
   8   1   9        2.69        5.54      8.33 o 
   9   1   9        0.01       -2.50      4.10 o 
  10   1   9        0.02        4.72      7.91 o 
  11   1   9        0.68       -7.87      7.87 o 
  -7   2   9        3.80       -5.56     10.08 o 
  -6   2   9       14.97       10.14      9.36 o 
  -5   2   9        8.22       13.63      8.51 o 
  -4   2   9        4.00        2.92      3.38 o 
  -3   2   9       53.04       68.73      8.27 o 
  -2   2   9      131.31      113.15     11.66 o 
  -1   2   9       27.86       34.05      6.43 o 
   0   2   9       86.62       78.66      8.74 o 
   1   2   9      514.90      531.55     20.10 o 
   2   2   9        0.00        2.59      4.09 o 
   3   2   9       57.97       63.08      8.19 o 
   4   2   9        4.24        2.07      3.83 o 
   5   2   9       37.50       45.48      7.66 o 
   6   2   9       98.49      102.29     11.04 o 
   7   2   9       40.83       47.53      7.99 o 
   8   2   9        3.38       -1.46     10.11 o 
   9   2   9        2.45        5.49      6.56 o 
  10   2   9        9.77       11.08      5.82 o 
  11   2   9        0.03        8.25      7.70 o 
  -7   3   9        1.21        9.88     10.62 o 
  -6   3   9        0.55       -5.03      7.19 o 
  -5   3   9       25.23       27.91      7.06 o 
  -4   3   9        0.38        4.83      3.61 o 
  -3   3   9        3.94        0.38      5.32 o 
  -2   3   9      145.53      132.56      8.23 o 
  -1   3   9        9.26       11.96      4.80 o 
   0   3   9        7.15       10.62      4.36 o 
   1   3   9      394.62      397.14     24.03 o 
   2   3   9      289.32      268.49     13.01 o 
   3   3   9        3.97       11.40      4.80 o 
   4   3   9      185.87      206.68     12.17 o 
   5   3   9        1.82        4.49      5.28 o 
   6   3   9       69.40       64.28      8.53 o 
   7   3   9       69.15       76.67     12.63 o 
   8   3   9       32.07       19.39      5.82 o 
   9   3   9        4.61       -0.78      4.18 o 
  10   3   9        9.06       11.84      5.45 o 
  11   3   9        1.16        8.28      7.87 o 
  12   3   9        0.82        4.09      8.52 o 
  -6   4   9        2.51       -2.21      8.05 o 
  -5   4   9        3.35        3.22      5.41 o 
  -4   4   9       36.03       32.92      6.71 o 
  -3   4   9       10.53       12.12      4.66 o 
  -2   4   9        0.01        0.94      3.52 o 
  -1   4   9      208.91      188.99     10.46 o 
   0   4   9      187.57      176.83     18.88 o 
   1   4   9        2.99        6.68      4.54 o 
   2   4   9        8.63       12.04      4.94 o 
   3   4   9      486.31      430.54     23.24 o 
   4   4   9      151.69      164.74     11.24 o 
   5   4   9       54.70       55.89      7.55 o 
   6   4   9       55.79       54.56      7.75 o 
   7   4   9       72.90       70.78     14.99 o 
   8   4   9       19.52       32.42      6.33 o 
   9   4   9       53.75       47.58     23.19 o 
  10   4   9        7.66        3.27      8.00 o 
  11   4   9        1.52        1.02      7.99 o 
  12   4   9        0.82       -6.71      6.71 o 
  -6   5   9        3.94        8.78      5.91 o 
  -5   5   9        0.12       -0.07      9.68 o 
  -4   5   9       21.19       25.00      6.04 o 
  -3   5   9       28.20       38.70      7.09 o 
  -2   5   9       10.89       21.27      5.10 o 
  -1   5   9       11.88        9.59      3.98 o 
   0   5   9       21.61       21.60      4.49 o 
   1   5   9      480.57      507.61     13.36 o 
   2   5   9       46.87       37.61      8.78 o 
   3   5   9       54.19       52.66     12.56 o 
   4   5   9      176.38      196.64     14.60 o 
   5   5   9       28.81       21.62      5.16 o 
   6   5   9       44.45       33.97      6.14 o 
   7   5   9       30.64       17.64      5.28 o 
   8   5   9      103.39      105.03     10.17 o 
   9   5   9       86.54       95.30     10.15 o 
  10   5   9       12.51       22.10      9.46 o 
  11   5   9        0.03       14.25     10.01 o 
  12   5   9        2.26        6.87     11.76 o 
  -5   6   9        7.01        8.21      5.15 o 
  -4   6   9        0.10       -0.65      3.76 o 
  -3   6   9        7.54        1.77      9.51 o 
  -2   6   9      121.12       99.36     10.57 o 
  -1   6   9        0.53       -2.34      4.94 o 
   0   6   9      199.93      152.30     13.65 o 
   1   6   9      546.29      526.01     16.41 o 
   2   6   9        1.50        3.85      3.08 o 
   3   6   9       11.40        4.36      4.02 o 
   4   6   9       13.16       12.87      4.53 o 
   5   6   9      378.27      376.90     15.20 o 
   6   6   9       18.06       20.76      5.24 o 
   7   6   9       17.95       15.32      4.54 o 
   8   6   9        1.24       -1.30     12.01 o 
   9   6   9       95.26      108.43     17.95 o 
  10   6   9       83.95       86.73     16.54 o 
  11   6   9        0.08       -0.40      8.28 o 
  12   6   9        1.77       -1.54      8.75 o 
  -5   7   9        1.09       -0.34      6.61 o 
  -4   7   9       14.15       21.73      7.21 o 
  -3   7   9        0.18        2.59     10.65 o 
  -2   7   9       35.81       36.03      7.92 o 
  -1   7   9        0.06        4.50      4.16 o 
   0   7   9        2.48        2.26      4.37 o 
   1   7   9       33.18       32.89      9.42 o 
   2   7   9      166.25      149.81     11.92 o 
   3   7   9       27.26       44.05      9.41 o 
   4   7   9        2.32        6.09      3.36 o 
   5   7   9       49.74       69.69      8.04 o 
   6   7   9      113.93      115.97      9.99 o 
   7   7   9       12.90       13.26      6.19 o 
   8   7   9       76.15       68.73      8.33 o 
   9   7   9      133.02      128.33     18.56 o 
  10   7   9        0.98       -5.03      5.93 o 
  11   7   9        9.83       10.65      8.66 o 
  12   7   9        2.01        7.67     10.04 o 
  -4   8   9       38.24       39.01     12.55 o 
  -3   8   9        8.37       12.54      9.99 o 
  -2   8   9        5.33        0.49      4.07 o 
  -1   8   9        0.05        6.50      4.71 o 
   0   8   9        0.18        2.48      3.84 o 
   1   8   9       41.37       17.89      8.18 o 
   2   8   9       49.23       67.31     15.53 o 
   3   8   9      155.53      155.39     20.95 o 
   4   8   9       12.91       12.43      3.80 o 
   5   8   9        7.86        8.51      4.92 o 
   6   8   9        8.10        9.10      4.09 o 
   7   8   9       70.13       76.46      8.35 o 
   8   8   9        0.33       -3.50      5.30 o 
   9   8   9        7.58       18.88      8.94 o 
  10   8   9        3.46        6.02      7.32 o 
  11   8   9        1.53        6.28      7.29 o 
  12   8   9       13.11        6.66     10.05 o 
  -3   9   9       11.62       15.41      8.26 o 
  -2   9   9        5.61       11.95     10.91 o 
  -1   9   9        8.69        3.45      4.20 o 
   0   9   9        9.39        8.88     10.32 o 
   1   9   9        0.61        2.96      4.84 o 
   2   9   9        1.20        1.40      7.10 o 
   3   9   9        4.40        0.26      3.74 o 
   4   9   9      113.74      125.24     17.09 o 
   5   9   9        1.36        3.14      2.93 o 
   6   9   9        0.07        3.06      2.93 o 
   7   9   9        3.19        8.39      5.23 o 
   8   9   9        0.05        9.44      6.90 o 
   9   9   9        0.04        0.99      6.16 o 
  10   9   9        6.34       -1.77      6.51 o 
  11   9   9        8.78       10.19      7.81 o 
  12   9   9        1.58        5.35     10.57 o 
  -2  10   9       18.23       13.29     11.76 o 
  -1  10   9        3.81       -2.41      4.56 o 
   0  10   9        3.38        6.45     10.72 o 
   1  10   9        7.69        9.99      5.42 o 
   2  10   9       83.56       87.65     11.08 o 
   3  10   9       13.60       13.23      5.61 o 
   4  10   9        6.19        3.60      4.18 o 
   5  10   9       47.72       36.48      7.16 o 
   6  10   9        3.28        0.25      4.39 o 
   7  10   9        0.94       -4.05      4.12 o 
   8  10   9        0.38       -0.83      4.36 o 
   9  10   9       16.13       13.78      8.37 o 
  10  10   9        9.22       12.80      8.37 o 
  11  10   9        5.23        3.88      8.19 o 
  -1  11   9        6.40        7.40      6.16 o 
   0  11   9        5.62        3.48      5.98 o 
   1  11   9       14.34       24.58      7.09 o 
   2  11   9        7.33        7.68      5.38 o 
   3  11   9        0.03        6.94      5.47 o 
   4  11   9       12.52       15.68      9.29 o 
   5  11   9       31.78       42.37     15.20 o 
   6  11   9       25.35       48.91     14.28 o 
   7  11   9       15.00       17.74      5.89 o 
   8  11   9        0.22        3.91     11.62 o 
   9  11   9       10.70        5.99      5.45 o 
  10  11   9        4.35        3.04      5.58 o 
  11  11   9        1.62        0.26     11.38 o 
   0  12   9       25.63       34.51      9.26 o 
   1  12   9        5.08        4.50      5.88 o 
   2  12   9        0.50        1.71      6.83 o 
   3  12   9        3.68        0.16      4.91 o 
   4  12   9       36.89       45.33      8.98 o 
   5  12   9        1.39       -2.49     11.52 o 
   6  12   9       11.65       11.30     11.33 o 
   7  12   9        1.37       -9.35      9.35 o 
   8  12   9       11.03       19.40      6.63 o 
   9  12   9       21.58       31.43      8.27 o 
  10  12   9        4.00       -1.18      5.59 o 
  11  12   9        3.80        6.11     10.57 o 
   2  13   9        0.38       12.12     12.86 o 
   3  13   9        0.03       -0.16      4.61 o 
   4  13   9        0.47        9.68     12.24 o 
   5  13   9       21.57       26.59     14.02 o 
   6  13   9        4.49       23.28     14.30 o 
   7  13   9        1.80        7.96     12.97 o 
   8  13   9       18.43        6.87     13.06 o 
   9  13   9        1.06        0.09     11.88 o 
  10  13   9        0.57        5.59      9.46 o 
   5  14   9        2.38       22.68     16.36 o 
   6  14   9       12.02       25.28     15.17 o 
   7  14   9        6.29        5.09     14.85 o 
   8  14   9        0.19        4.08     13.93 o 
  -2  -5  10        1.30       -6.68      8.92 o 
  -1  -5  10        5.49       15.52     11.73 o 
   0  -5  10        0.85       -6.34     10.94 o 
   1  -5  10        5.93        7.47      6.12 o 
   2  -5  10        0.28       -3.59      6.61 o 
   3  -5  10        0.24       -0.54      5.84 o 
  -3  -4  10        6.76        6.58      9.56 o 
  -2  -4  10        0.28        0.73      8.71 o 
  -1  -4  10        0.64       -4.26      6.52 o 
   0  -4  10       10.78        5.14      4.80 o 
   1  -4  10        0.60        4.61      5.60 o 
   2  -4  10        9.00        3.14      5.76 o 
   3  -4  10        0.31       -3.21      4.64 o 
   4  -4  10        0.22       -5.30      5.30 o 
  -5  -3  10        8.86        6.80      9.90 o 
  -4  -3  10        2.15        4.93      8.68 o 
  -3  -3  10        3.54       17.00      9.58 o 
  -2  -3  10        2.90       10.52      7.99 o 
  -1  -3  10        3.24        4.51      7.74 o 
   0  -3  10        0.55       -3.76      3.76 o 
   1  -3  10        5.56        2.61      4.64 o 
   2  -3  10        2.03       -0.61      4.99 o 
   3  -3  10       23.82       27.25      7.56 o 
   4  -3  10        0.45       -3.98      3.98 o 
   5  -3  10        0.78       -3.15      5.63 o 
   6  -3  10        1.16        9.55      9.53 o 
  -6  -2  10        0.92        9.90     11.38 o 
  -5  -2  10       33.93       38.36     12.79 o 
  -4  -2  10       12.68        4.05      8.40 o 
  -3  -2  10        3.23        2.21      6.37 o 
  -2  -2  10        2.42       26.14     10.19 o 
  -1  -2  10        6.40       10.56      5.03 o 
   0  -2  10        0.11       -2.35      3.94 o 
   1  -2  10        0.72        2.36      5.70 o 
   2  -2  10       32.55       33.58      7.76 o 
   3  -2  10        2.37        1.31      4.74 o 
   4  -2  10        4.88       -8.17     10.17 o 
   5  -2  10        2.78        2.73      5.08 o 
   6  -2  10        2.67        5.44      6.00 o 
   7  -2  10        0.00       -0.47     10.88 o 
  -5  -1  10        2.73       -6.49      6.49 o 
  -3  -1  10        6.50       24.24      8.89 o 
  -2  -1  10        2.45        3.70      5.12 o 
  -1  -1  10        4.10        5.71      4.23 o 
   0  -1  10        0.65       -3.57      3.57 o 
   1  -1  10        0.59        1.72      4.07 o 
   2  -1  10        8.20        6.26      4.73 o 
   3  -1  10       49.25       46.19     10.85 o 
   4  -1  10        0.77        1.95      4.50 o 
   5  -1  10        3.06       13.90      6.08 o 
   6  -1  10        2.40        2.73      5.17 o 
   7  -1  10        2.22        0.95      9.47 o 
   8  -1  10        1.09        2.05      6.83 o 
  -3   0  10       15.26       22.06      8.63 o 
  -2   0  10       36.97       30.97     13.83 o 
  -1   0  10       25.56       22.83      6.26 o 
   0   0  10        0.03       -0.16      3.85 o 
   1   0  10        0.00       -1.40      4.13 o 
   2   0  10        9.68       18.89      6.01 o 
   3   0  10       44.66       50.90     13.82 o 
   4   0  10        1.77       -0.36      4.22 o 
   5   0  10        1.56        3.78      4.85 o 
   6   0  10        1.02       -5.76      9.17 o 
   7   0  10        8.79        8.84      5.52 o 
   8   0  10        0.03        3.80      5.56 o 
   9   0  10        0.42       -1.36      8.91 o 
  -4   1  10       10.39        5.67      6.11 o 
  -3   1  10        3.95        2.07      3.98 o 
  -2   1  10        4.86        6.50      4.58 o 
  -1   1  10       37.20       31.13      6.67 o 
   0   1  10       44.53       37.27      6.95 o 
   1   1  10        2.79        8.54      5.33 o 
   2   1  10       93.71       97.59     10.52 o 
   3   1  10        6.71        6.31      3.90 o 
   4   1  10        5.59        9.33      4.74 o 
   5   1  10        3.40        9.66      4.66 o 
   6   1  10       15.73       21.95      7.29 o 
   7   1  10       15.51       23.00      6.90 o 
   8   1  10        0.45       -4.14      4.14 o 
   9   1  10        0.00        4.33      5.24 o 
  10   1  10        0.70        8.31      7.45 o 
  -3   2  10        2.65        7.22      5.24 o 
  -2   2  10       16.75       10.47      4.41 o 
  -1   2  10      115.14      106.60     10.56 o 
   0   2  10       10.93        4.54      4.06 o 
   1   2  10       74.62       88.19     10.09 o 
   2   2  10       21.94       29.80      6.43 o 
   3   2  10        6.46        3.01      4.28 o 
   4   2  10       10.65        3.66      8.73 o 
   5   2  10       12.86       12.51      5.67 o 
   6   2  10        0.34        2.31      4.23 o 
   7   2  10        1.64       10.84     11.01 o 
   8   2  10        5.49        1.06      4.55 o 
   9   2  10        0.39        2.57      4.60 o 
  10   2  10        0.34        7.81      4.68 o 
  11   2  10        0.15       12.28      8.91 o 
  -4   3  10       40.17       23.48      7.52 o 
  -3   3  10       17.67       11.81      5.88 o 
  -2   3  10       13.60       23.37      5.84 o 
  -1   3  10       12.16       13.66      5.40 o 
   0   3  10       27.11       30.04      6.48 o 
   1   3  10      112.08      108.69     10.32 o 
   2   3  10       72.63       77.34     10.53 o 
   3   3  10       69.59       64.17      8.55 o 
   4   3  10        7.52        7.45      4.09 o 
   5   3  10       80.68       88.13     12.48 o 
   6   3  10        1.74       11.28      4.61 o 
   7   3  10       12.97        5.71      7.71 o 
   8   3  10        0.07        4.83      5.60 o 
   9   3  10        7.96       13.28      5.66 o 
  10   3  10        7.82        7.78      9.85 o 
  11   3  10        0.03        4.14      9.84 o 
  -6   4  10        9.11        2.75     10.52 o 
  -5   4  10       12.31       10.94      5.36 o 
  -4   4  10        0.29       -3.50      3.50 o 
  -3   4  10      100.19      101.84     13.92 o 
  -2   4  10        2.84        6.81      6.55 o 
  -1   4  10        3.71        8.34      4.44 o 
   0   4  10        3.02        3.02     13.14 o 
   1   4  10      278.60      278.20     32.15 o 
   2   4  10       15.71       13.52      5.29 o 
   3   4  10      178.06      166.69     21.07 o 
   4   4  10        0.27       -3.26      4.66 o 
   5   4  10        1.19        0.44      3.86 o 
   6   4  10       37.44       43.76      7.71 o 
   7   4  10       17.89       25.14      6.05 o 
   8   4  10        2.24        3.61      4.05 o 
   9   4  10        0.65        6.52      4.40 o 
  10   4  10       34.18       32.75      7.26 o 
  11   4  10        1.54        9.94     10.91 o 
  -5   5  10       10.89        7.36      9.38 o 
  -4   5  10       15.81       16.40      9.33 o 
  -3   5  10        1.55        5.60      4.34 o 
  -2   5  10       56.45       63.27     12.19 o 
  -1   5  10       24.33       23.48      9.18 o 
   0   5  10       88.17       83.04      9.50 o 
   1   5  10      268.68      259.21     13.42 o 
   2   5  10      485.02      482.57     18.13 o 
   3   5  10       97.53      117.70     10.66 o 
   4   5  10      212.86      228.13     20.77 o 
   5   5  10        1.60        3.52      3.84 o 
   6   5  10       42.25       30.94      9.60 o 
   7   5  10        6.86       16.48      5.32 o 
   8   5  10        4.21        0.97      3.57 o 
   9   5  10        3.04        1.97      5.55 o 
  10   5  10        0.55       -1.10      7.93 o 
  11   5  10        6.24       11.40      8.19 o 
  12   5  10        0.40       15.14     12.08 o 
  -5   6  10        0.37       -2.38     12.26 o 
  -4   6  10       15.73       22.99      6.73 o 
  -3   6  10       56.11       63.48      9.67 o 
  -2   6  10       10.96        9.23      5.17 o 
  -1   6  10      255.18      249.48     14.27 o 
   0   6  10        5.28        5.29      5.91 o 
   1   6  10       62.18       37.50      9.73 o 
   2   6  10        3.50        7.33      4.49 o 
   3   6  10      342.03      365.47     16.83 o 
   4   6  10       40.70       43.95      7.56 o 
   5   6  10      206.15      196.86     12.84 o 
   6   6  10       36.95       45.26     12.85 o 
   7   6  10       13.55        5.74      6.32 o 
   8   6  10       65.65       65.92      8.75 o 
   9   6  10        0.28        5.03      4.21 o 
  10   6  10       60.18       76.06     17.05 o 
  11   6  10       21.31       24.01     10.92 o 
  12   6  10        2.31       -5.62      7.62 o 
  -4   7  10       17.78       27.36     11.33 o 
  -3   7  10       47.83       42.17      8.32 o 
  -2   7  10       40.73       45.98      8.21 o 
  -1   7  10        0.65        5.64      4.50 o 
   0   7  10       46.11       57.13      8.09 o 
   1   7  10       11.04       10.31      4.49 o 
   2   7  10       28.26       64.16     12.25 o 
   3   7  10       47.06       63.19     13.38 o 
   4   7  10      319.59      308.15     14.43 o 
   5   7  10        3.00        0.04      8.56 o 
   6   7  10       59.89       48.72      7.51 o 
   7   7  10        1.73        5.74      3.86 o 
   8   7  10        0.03       -0.80      3.49 o 
   9   7  10        0.76        0.44      6.63 o 
  10   7  10       53.13       48.85     13.92 o 
  11   7  10        0.35       -0.12      6.60 o 
  12   7  10        1.57       14.60     11.75 o 
  -4   8  10       26.22       41.30     16.13 o 
  -3   8  10        0.42        1.42      5.58 o 
  -2   8  10       10.64       23.15      6.86 o 
  -1   8  10       47.09       52.92      9.02 o 
   0   8  10        0.07       -1.82      3.91 o 
   1   8  10       50.18       57.69      8.70 o 
   2   8  10       21.26       27.41      9.49 o 
   3   8  10        0.49       -0.15      3.90 o 
   4   8  10        6.80        0.27      4.77 o 
   5   8  10      425.09      435.04     16.83 o 
   6   8  10        6.38        9.26      6.00 o 
   7   8  10       41.11       57.41      8.06 o 
   8   8  10        7.58       -0.31      6.61 o 
   9   8  10        3.18       13.92      9.26 o 
  10   8  10        1.27        5.88      7.42 o 
  11   8  10       21.26        5.61      8.00 o 
  -3   9  10       13.41       10.80     10.11 o 
  -2   9  10       21.47       16.82      6.93 o 
  -1   9  10       24.82       40.73     10.21 o 
   0   9  10        7.65       11.11      5.70 o 
   1   9  10        9.87        9.27      8.11 o 
   2   9  10       18.36       18.82      5.97 o 
   3   9  10       40.20       51.89     10.24 o 
   4   9  10       56.94       43.76      9.29 o 
   5   9  10       38.04       32.91      6.20 o 
   6   9  10      101.23       92.03      9.28 o 
   7   9  10        1.68        5.76      3.80 o 
   8   9  10       26.48       37.56     10.69 o 
   9   9  10        1.27       11.84      7.87 o 
  10   9  10       24.08       34.52     10.98 o 
  11   9  10       10.13       10.56      9.90 o 
  -2  10  10       10.61       29.79     13.95 o 
  -1  10  10        0.17        0.13      6.36 o 
   0  10  10        4.02        1.41      8.05 o 
   1  10  10       31.48       35.09      7.37 o 
   2  10  10        0.06        2.09      4.77 o 
   3  10  10       38.98       39.16      7.71 o 
   4  10  10        6.06        6.75      4.80 o 
   5  10  10       28.45       25.02      6.40 o 
   6  10  10       16.77       17.15      4.75 o 
   7  10  10       81.49      131.19     16.71 o 
   8  10  10       14.30       11.64      6.17 o 
   9  10  10        7.95        9.01      7.30 o 
  10  10  10        8.58        3.85      7.23 o 
  11  10  10        9.93       13.17     11.29 o 
  -1  11  10        1.29       11.64     10.46 o 
   0  11  10       14.93       28.88      8.26 o 
   1  11  10       51.28       61.70     10.27 o 
   2  11  10       19.23       14.12      9.84 o 
   3  11  10        0.48        4.70      9.86 o 
   4  11  10        6.85        9.44      8.17 o 
   5  11  10       57.56       42.39     10.86 o 
   6  11  10        2.89        6.92      9.81 o 
   7  11  10       17.92       22.33      8.40 o 
   8  11  10        4.70       -3.04      5.12 o 
   9  11  10        5.27       13.14      6.64 o 
  10  11  10       10.49       15.63      9.00 o 
  11  11  10        8.73       -9.15      9.76 o 
   1  12  10        5.99        7.08      6.71 o 
   2  12  10       31.98       27.12      8.16 o 
   3  12  10        0.03       10.65      6.03 o 
   4  12  10        1.06        4.25      5.18 o 
   5  12  10        7.39        7.06      9.65 o 
   6  12  10       14.50       15.70     11.93 o 
   7  12  10        2.51       -5.22     10.68 o 
   9  12  10       55.77       65.58     13.70 o 
  10  12  10        5.33        5.12      8.68 o 
   2  13  10        4.30        8.41      7.22 o 
   3  13  10        0.03        0.03      8.37 o 
   4  13  10        0.96       16.48     11.55 o 
   5  13  10        0.35        5.56     11.11 o 
   6  13  10        3.98       19.64     14.59 o 
   7  13  10        2.30        3.13     11.98 o 
   8  13  10        0.30       -0.86     12.27 o 
  10  13  10       12.53       12.91     10.54 o 
   5  14  10        1.56       11.91     13.38 o 
   6  14  10        0.61       10.66     11.50 o 
   7  14  10        8.10       28.34     15.35 o 
   8  14  10        0.03        1.13     11.82 o 
  -1  -4  11        1.10        4.11     11.11 o 
   0  -4  11        0.28       -8.29      8.29 o 
   1  -4  11        0.06        1.66      5.00 o 
   2  -4  11        2.62       -0.21      5.48 o 
   3  -4  11        0.01        1.66      7.26 o 
   4  -4  11        1.82       11.56     11.01 o 
  -3  -3  11        3.78        2.86     11.76 o 
  -2  -3  11        0.01       11.62     12.19 o 
  -1  -3  11        3.06       25.04     13.26 o 
   0  -3  11        0.02        1.44      8.25 o 
   1  -3  11        0.76        3.49      4.83 o 
   2  -3  11        1.29       -1.47     10.49 o 
   3  -3  11        7.63       -4.06      5.12 o 
   4  -3  11        6.33        9.03      9.26 o 
   5  -3  11        0.63       -0.93     11.49 o 
  -4  -2  11        1.37       16.88     12.48 o 
  -3  -2  11        8.95       12.36      8.75 o 
  -2  -2  11        3.67       10.10      8.54 o 
  -1  -2  11        2.07       -3.71      6.42 o 
   0  -2  11        9.56       14.52      5.78 o 
   1  -2  11        0.22        0.27      4.63 o 
   2  -2  11        0.17       -1.32      3.60 o 
   3  -2  11        1.77       -1.61      4.38 o 
   4  -2  11        1.89       -0.63      5.25 o 
   5  -2  11        2.16       -0.63      6.00 o 
   6  -2  11        0.01        5.97      6.04 o 
   7  -2  11        0.78        5.16     10.92 o 
  -5  -1  11       24.06       33.97     14.42 o 
  -4  -1  11        6.14        2.05      7.70 o 
  -3  -1  11        4.52        2.87      6.66 o 
  -2  -1  11        3.90        7.06      7.71 o 
  -1  -1  11       14.26       13.98      5.76 o 
   0  -1  11       24.03       28.06      8.19 o 
   1  -1  11       13.18       28.31      7.30 o 
   2  -1  11        0.06       -1.63      3.85 o 
   3  -1  11        0.75        1.58      4.82 o 
   4  -1  11       12.93        1.16      5.07 o 
   5  -1  11        1.60       -2.40      4.48 o 
   6  -1  11        0.00        3.89      5.36 o 
   7  -1  11        0.09        2.68      6.79 o 
   8  -1  11        0.15       12.22     13.44 o 
  -5   0  11        4.56       15.83      8.05 o 
  -4   0  11       49.21       64.84     14.53 o 
  -3   0  11        5.40       23.92      9.97 o 
  -2   0  11        1.27       -2.13     10.04 o 
  -1   0  11       22.89       21.45     14.34 o 
   0   0  11       24.67       25.03      6.80 o 
   1   0  11       32.33       32.19      7.08 o 
   2   0  11       18.27       15.68      5.51 o 
   3   0  11       15.63       10.64      4.79 o 
   4   0  11        3.93       10.73      5.69 o 
   5   0  11        5.72        3.13      4.25 o 
   6   0  11        0.28        3.14      4.60 o 
   7   0  11        1.04        3.85      5.44 o 
   8   0  11        5.66        7.44      7.36 o 
   9   0  11        1.03        6.28     11.17 o 
  -4   1  11       21.58       18.56      9.03 o 
  -3   1  11       20.49        8.72      7.76 o 
  -2   1  11        0.71        2.36      4.38 o 
  -1   1  11        3.35       -0.81      6.01 o 
   0   1  11      128.21      123.15     12.33 o 
   1   1  11        7.20       -2.66      3.81 o 
   2   1  11       13.31        3.24      4.15 o 
   3   1  11       26.49       31.24     12.04 o 
   4   1  11        6.96        2.67      4.60 o 
   5   1  11        3.06       -3.50      3.53 o 
   6   1  11        0.34       -3.54      3.54 o 
   7   1  11        4.33        8.07      6.83 o 
   8   1  11        1.10        7.32      5.47 o 
   9   1  11        3.73       13.38      7.53 o 
  -3   2  11       40.43       43.97     18.03 o 
  -2   2  11       60.56       83.29     17.35 o 
  -1   2  11        0.04       -0.45      3.64 o 
   0   2  11        0.42        9.09      4.96 o 
   1   2  11       59.77       60.02     18.00 o 
   2   2  11      210.60      247.27     15.37 o 
   3   2  11       25.19       20.19      6.71 o 
   4   2  11        7.48        2.96      4.14 o 
   5   2  11        5.90        5.53      3.80 o 
   6   2  11        9.23       10.49      9.00 o 
   7   2  11        0.07        9.33      5.75 o 
   8   2  11       10.22        5.03      5.46 o 
   9   2  11        2.85       16.19      7.71 o 
  10   2  11        3.73        7.31     11.01 o 
  -4   3  11       18.94        5.58      5.74 o 
  -3   3  11        9.34       11.85      7.18 o 
  -2   3  11       89.95       92.61     11.91 o 
  -1   3  11       12.72       15.11      5.72 o 
   0   3  11        0.33        3.86      4.70 o 
   1   3  11       10.76        7.88      9.65 o 
   2   3  11      315.35      331.76     17.43 o 
   3   3  11       19.20       25.83      6.48 o 
   4   3  11       12.79        9.21      4.74 o 
   5   3  11       21.02       12.17      4.95 o 
   6   3  11        0.02        7.61      4.66 o 
   7   3  11        2.14       -2.29      2.78 o 
   8   3  11        3.77        7.09      4.47 o 
   9   3  11        2.69       12.95      5.94 o 
  10   3  11        0.41        3.32      5.19 o 
  -4   4  11       12.38       12.28      6.40 o 
  -3   4  11       20.39       48.79     10.48 o 
  -2   4  11       44.08       31.09      9.23 o 
  -1   4  11       32.21       14.70      7.68 o 
   0   4  11       96.26       86.59     19.97 o 
   1   4  11        0.18       -0.70      4.23 o 
   2   4  11      182.36      193.88     13.82 o 
   3   4  11      203.22      240.10     46.13 o 
   4   4  11        4.68        2.49      3.94 o 
   5   4  11       39.73       37.96      7.28 o 
   6   4  11       22.42       19.77      6.07 o 
   7   4  11        8.70        8.64      4.81 o 
   8   4  11        0.21       -2.81      3.60 o 
   9   4  11        0.72        3.86     10.29 o 
  10   4  11       23.85       39.22      7.86 o 
  11   4  11        2.65       18.45     10.68 o 
  -5   5  11       16.44       14.19      8.77 o 
  -4   5  11        4.29        1.51      6.26 o 
  -3   5  11       14.20        6.06      6.37 o 
  -2   5  11       37.70       41.56     10.36 o 
  -1   5  11       34.38       38.46     10.02 o 
   0   5  11      236.88      284.09     22.84 o 
   1   5  11        3.92        2.16      4.32 o 
   2   5  11      244.35      229.23     19.71 o 
   3   5  11        1.21        5.26      4.70 o 
   4   5  11      113.79      133.33     18.00 o 
   5   5  11        0.90        1.58      3.38 o 
   6   5  11       17.23       17.44      5.23 o 
   7   5  11        2.88       13.42      5.10 o 
   8   5  11        1.47       -1.10      3.79 o 
   9   5  11        0.40        4.07      3.85 o 
  10   5  11        0.04        2.00      8.42 o 
  11   5  11       12.04       10.37     10.31 o 
  -4   6  11        6.90       -8.19      8.19 o 
  -3   6  11        9.01       20.45      7.64 o 
  -2   6  11       17.46        9.49      6.17 o 
   0   6  11        1.33        3.33      5.97 o 
   1   6  11        2.40       -4.09      4.09 o 
   2   6  11        5.01        9.29      5.02 o 
   3   6  11       21.17       31.09     10.19 o 
   4   6  11        4.06        9.24      4.58 o 
   5   6  11      138.59      155.98     31.78 o 
   6   6  11       28.92       29.10      6.81 o 
   7   6  11        0.86        3.77      3.83 o 
   8   6  11        1.57        3.91      4.03 o 
   9   6  11        3.43        5.41      4.32 o 
  10   6  11       35.45       36.54     12.89 o 
  11   6  11       22.68        7.78     12.51 o 
  -3   7  11       60.87       52.90     13.84 o 
  -2   7  11        7.54        4.02      6.71 o 
  -1   7  11        6.63       16.54      9.23 o 
   1   7  11       19.89        5.56      7.26 o 
   2   7  11        3.07        1.59      5.32 o 
   3   7  11       38.22       29.46      6.75 o 
   4   7  11        0.01       -0.33      4.03 o 
   5   7  11        1.12        3.37      4.10 o 
   6   7  11      135.52      147.43     12.43 o 
   7   7  11        0.19       -2.78      2.78 o 
   8   7  11       12.91       16.66      5.96 o 
   9   7  11        0.02       -4.34      6.74 o 
  10   7  11        9.71       24.47      9.81 o 
  11   7  11        0.07       -3.13      8.88 o 
  -3   8  11        2.67        8.81      9.73 o 
  -2   8  11       10.84        7.54      6.90 o 
  -1   8  11        3.09       -2.11      4.96 o 
   0   8  11       28.93       48.99     12.57 o 
   1   8  11        8.94       14.18      6.86 o 
   2   8  11        2.77        9.53      6.32 o 
   3   8  11       18.60       18.04      7.47 o 
   4   8  11       18.55       24.67      6.36 o 
   5   8  11       66.85       70.36     18.43 o 
   6   8  11        7.50        8.46      4.93 o 
   7   8  11        8.41        4.58      4.53 o 
   8   8  11        1.25       -2.69      2.69 o 
   9   8  11        8.78        1.01      7.82 o 
  10   8  11        1.58        5.61      8.19 o 
  11   8  11        6.20       -1.53     10.97 o 
  -2   9  11       10.15        7.03     12.13 o 
  -1   9  11       13.82       32.54      8.23 o 
   0   9  11       15.25        6.64      6.86 o 
   1   9  11        0.61        3.22      6.49 o 
   2   9  11        5.14       -3.21      5.58 o 
   3   9  11       10.58       16.80      6.97 o 
   4   9  11       51.24       53.16     11.81 o 
   5   9  11       46.45       46.02      8.74 o 
   6   9  11        6.41       -2.28      3.59 o 
   7   9  11        1.15        4.11      3.81 o 
   8   9  11       25.14       33.00     11.33 o 
   9   9  11        1.02        2.57      6.92 o 
  10   9  11        0.51        1.71      7.35 o 
  11   9  11        2.76        5.67     11.09 o 
  -1  10  11        8.23        7.20      6.58 o 
   0  10  11        0.98        6.24      6.51 o 
   1  10  11        5.98        2.92      9.81 o 
   2  10  11       78.33      104.38     17.58 o 
   3  10  11       18.58       19.17      8.83 o 
   4  10  11        3.33       11.06      5.70 o 
   5  10  11        3.10       -0.20      5.16 o 
   6  10  11       28.13       19.64     12.90 o 
   7  10  11        0.00        6.19      3.84 o 
   8  10  11       22.89       35.82     10.66 o 
   9  10  11        2.63        7.96      8.07 o 
  10  10  11        0.07       14.85      9.06 o 
  11  10  11        1.65       11.78     13.03 o 
   0  11  11        1.04       -2.02      9.21 o 
   1  11  11        7.30        9.43      6.18 o 
   2  11  11        2.03        7.60      8.34 o 
   3  11  11       17.48       10.54      5.57 o 
   4  11  11        1.30        2.34      6.23 o 
   5  11  11       24.06       16.15      8.00 o 
   8  11  11        6.70       11.78      8.08 o 
   9  11  11        0.69        2.75      6.23 o 
  10  11  11       32.85       25.45     12.69 o 
   1  12  11        0.91       16.30      9.35 o 
   2  12  11       29.21       27.57      8.87 o 
   3  12  11        0.30        4.74      5.37 o 
   4  12  11        4.04       11.95      6.07 o 
   5  12  11        4.81       -1.97      5.16 o 
   9  12  11        7.16       15.47      8.40 o 
  10  12  11       16.06       19.95     12.34 o 
   3  13  11        0.80       -4.17     14.27 o 
   4  13  11        1.57        9.01      8.66 o 
   5  13  11       14.37       28.09     13.85 o 
   1  -3  12        2.45        9.89      6.62 o 
   2  -3  12        0.04       -0.33      5.71 o 
   3  -3  12        1.09        0.80      6.08 o 
  -2  -2  12        0.96        2.18     13.50 o 
  -1  -2  12        0.01      -12.21     12.21 o 
   0  -2  12        2.00        9.57      6.24 o 
   1  -2  12        2.34        5.01      5.33 o 
   2  -2  12        2.43        5.87      5.56 o 
   3  -2  12        0.21       11.16      6.49 o 
   4  -2  12        0.33       -3.47      5.30 o 
   5  -2  12        5.65       22.68     13.93 o 
  -3  -1  12       13.10       23.08     15.61 o 
  -2  -1  12        3.86       -2.17      9.65 o 
  -1  -1  12        1.36        8.20      7.71 o 
   0  -1  12        6.69       15.28      5.93 o 
   1  -1  12        2.22        0.80      4.81 o 
   2  -1  12        2.38        6.07      5.91 o 
   3  -1  12        0.50        4.31      5.50 o 
   4  -1  12        2.80        8.00      6.08 o 
   5  -1  12        1.00        1.09      6.44 o 
   6  -1  12        0.28        3.68      6.05 o 
   7  -1  12        0.01       10.45     14.07 o 
  -4   0  12        6.92        1.50     12.02 o 
  -3   0  12        3.75       12.21      8.72 o 
  -2   0  12        0.71        6.37      8.83 o 
  -1   0  12        0.74        0.18      4.83 o 
   0   0  12        1.09        5.28      5.48 o 
   1   0  12       31.26       20.74      6.58 o 
   2   0  12        0.37       10.84      4.64 o 
   3   0  12        1.56        0.84      4.79 o 
   4   0  12       13.55       10.90     13.18 o 
   5   0  12        4.24        5.92      7.23 o 
   6   0  12        0.71       -2.25      5.42 o 
   7   0  12        1.24        7.17      7.91 o 
   8   0  12        3.29        5.44     12.76 o 
  -3   1  12        5.27       16.25      8.98 o 
  -2   1  12       10.57       15.74      6.58 o 
  -1   1  12        2.11        6.55      4.94 o 
   0   1  12        0.02        3.26      4.68 o 
   1   1  12        6.96        4.09      5.31 o 
   2   1  12        4.08       -4.06      4.97 o 
   3   1  12       10.79       -0.08      6.42 o 
   4   1  12       13.04       20.19      6.63 o 
   5   1  12        7.43       -1.86      4.62 o 
   6   1  12        0.03        9.04      6.18 o 
   7   1  12        0.34        1.58      7.70 o 
   8   1  12        0.11       -6.53     13.51 o 
   9   1  12        4.09       16.33     14.10 o 
  -2   2  12        0.53       -2.18      5.26 o 
  -1   2  12       45.96       73.58     10.68 o 
   0   2  12        6.02       10.53      9.81 o 
   1   2  12        0.01       -2.65      3.95 o 
   2   2  12        2.24        0.14      4.67 o 
   3   2  12       94.13      103.38     11.96 o 
   4   2  12        1.40       -3.13      3.13 o 
   5   2  12        1.94        1.16      3.95 o 
   6   2  12        9.64       16.22      6.05 o 
   7   2  12        3.29        8.95      7.32 o 
   8   2  12        0.96       -3.46      4.38 o 
   9   2  12        5.80       12.44      8.19 o 
  -3   3  12       18.99       15.34      8.72 o 
  -2   3  12        0.71        4.06      5.99 o 
  -1   3  12        0.19        0.90      7.13 o 
   0   3  12       13.88       20.45      6.55 o 
   1   3  12       22.16       22.28      6.88 o 
   2   3  12        2.20        8.44      5.76 o 
   3   3  12        0.85        4.74      7.74 o 
   4   3  12       36.04       40.02     13.54 o 
   5   3  12        0.03       -2.82      3.67 o 
   6   3  12       20.50       23.03      6.74 o 
   7   3  12        5.20        7.98      5.21 o 
   8   3  12        0.14        5.74      5.79 o 
   9   3  12        0.02       11.21      5.64 o 
  10   3  12        0.75       -1.25      6.37 o 
  -4   4  12       12.42       20.19      9.36 o 
  -3   4  12        4.18        1.22      5.01 o 
  -2   4  12       28.99       16.51      8.78 o 
  -1   4  12       27.63       17.66      8.60 o 
   0   4  12        0.00        2.41      4.49 o 
   1   4  12      125.83      118.29     12.45 o 
   2   4  12       10.71        8.96      5.80 o 
   3   4  12       96.23      102.83     11.68 o 
   4   4  12       76.32       97.65     11.52 o 
   5   4  12       28.99       35.78     12.79 o 
   6   4  12        0.48        6.25      4.73 o 
   7   4  12       14.11       21.02      6.30 o 
   8   4  12        2.68       11.21      5.63 o 
   9   4  12        0.74        3.00      9.42 o 
  10   4  12        4.56        6.33      4.87 o 
  -4   5  12        9.84        1.86      8.03 o 
  -3   5  12       16.97       14.25      6.86 o 
  -1   5  12       33.99       33.74     10.89 o 
   0   5  12       15.56        9.38      6.74 o 
   1   5  12       23.78       28.54      7.13 o 
   2   5  12       18.34       22.96      8.65 o 
   3   5  12       49.31       37.98      7.90 o 
   4   5  12        0.12        8.62      4.55 o 
   5   5  12       57.80       82.86     10.99 o 
   6   5  12       42.91       42.91      8.33 o 
   7   5  12        3.19        6.04      5.08 o 
   8   5  12        6.16        4.29      7.19 o 
   9   5  12        8.29       16.85      6.36 o 
  10   5  12        0.02        5.42      4.88 o 
  -3   6  12        5.36       -2.73      8.68 o 
  -2   6  12       71.33       87.86     15.60 o 
   0   6  12       63.25       88.70     15.29 o 
   1   6  12       21.23       39.26     10.45 o 
   2   6  12        1.16        2.56      4.05 o 
   3   6  12        2.23        0.32      4.23 o 
   4   6  12       53.66       63.05      9.12 o 
   5   6  12        0.69       -0.16      4.65 o 
   6   6  12       42.09       53.34      9.18 o 
   7   6  12       30.96       33.27      8.84 o 
   8   6  12        0.36       -3.37      3.37 o 
   9   6  12       13.98       10.96     13.41 o 
  10   6  12        3.40       15.15     10.92 o 
  -2   7  12       16.07       11.11      9.59 o 
  -1   7  12        5.74       -1.80      5.07 o 
   1   7  12       42.68       61.64     12.19 o 
   2   7  12        0.24        0.50      4.54 o 
   3   7  12        6.74       18.26     11.26 o 
   4   7  12       21.23       14.71      6.00 o 
   5   7  12       42.11       50.14      8.65 o 
   6   7  12       36.20       41.93      8.71 o 
   7   7  12       27.67       40.70      8.48 o 
   8   7  12        4.58       18.26      5.76 o 
   9   7  12        0.01        5.43      4.79 o 
  10   7  12        0.57       -4.46      6.90 o 
  11   7  12        0.03        1.42      8.40 o 
  -2   8  12        4.90        2.66     10.01 o 
  -1   8  12       23.07       36.45     12.76 o 
   0   8  12       38.17       55.11     13.27 o 
   2   8  12       28.36       27.39      8.97 o 
   3   8  12        0.46        5.44      6.00 o 
   4   8  12        2.88       16.71      6.69 o 
   5   8  12       32.56       42.72     18.34 o 
   6   8  12       88.99       72.45     10.31 o 
   7   8  12        1.51        9.69      5.14 o 
   8   8  12       20.22       32.67      7.36 o 
   9   8  12       11.34        8.00      8.22 o 
  10   8  12        1.03       -2.69      8.37 o 
  11   8  12        0.00       -1.10     11.43 o 
  -1   9  12        2.72       -7.47      7.47 o 
   0   9  12       21.98       32.29     12.51 o 
   1   9  12        1.78       11.64      8.23 o 
   2   9  12        0.94        2.03      5.88 o 
   3   9  12       67.90       83.30     14.42 o 
   4   9  12       16.83        6.78      6.29 o 
   5   9  12        5.75        2.02      6.11 o 
   6   9  12        1.99        8.36      4.73 o 
   7   9  12       12.83        9.05      4.99 o 
   8   9  12        0.07       -2.68      3.65 o 
   9   9  12       22.19       30.72     11.23 o 
  10   9  12        1.54        8.28      9.39 o 
   0  10  12        9.36        6.61      7.59 o 
   1  10  12        2.26        7.42      8.43 o 
   2  10  12       28.83       39.75     11.87 o 
   3  10  12       21.53        1.68      5.93 o 
   5  10  12        4.05        5.67      5.68 o 
   6  10  12       12.72        9.91      7.41 o 
   7  10  12       30.37       29.03      6.73 o 
   8  10  12       13.95       13.40      8.14 o 
   9  10  12        5.74       -2.29      6.57 o 
  10  10  12        1.09        7.50      9.62 o 
   1  11  12        5.73       19.16     10.16 o 
   2  11  12        6.61        7.15      9.06 o 
   3  11  12       13.90        9.55      7.87 o 
   4  11  12        1.82       15.44      8.14 o 
   5  11  12        5.73       12.21      7.78 o 
   8  11  12       15.58        0.79      5.80 o 
   9  11  12        0.03        2.05      7.00 o 
  10  11  12       12.23       22.30     13.95 o 
   3  12  12       26.34       15.37      9.79 o 
   4  12  12        1.50        4.83      8.02 o 
   5  12  12        1.13       -0.93      6.00 o 
   9  12  12        4.34        6.35      7.52 o 
  10  12  12        4.80        4.63     10.89 o 
   4  13  12        1.06       -5.64      5.64 o 
   1  -2  13        2.14       -2.28      6.86 o 
   2  -2  13        0.17        8.03      7.67 o 
   0  -1  13        0.27       -5.16      5.16 o 
   1  -1  13        1.46        7.42     12.83 o 
   2  -1  13        3.13        3.45      6.25 o 
   3  -1  13        0.03        4.79      6.21 o 
   4  -1  13        0.17       -2.23      5.55 o 
  -2   0  13        0.58       -9.21      9.21 o 
  -1   0  13        5.42       11.24     14.94 o 
   0   0  13        0.59       -3.66     11.67 o 
   1   0  13        2.96        2.66      5.42 o 
   2   0  13        1.08        2.74      4.57 o 
   3   0  13        0.12        2.64      5.40 o 
   4   0  13        1.35       -1.89      6.16 o 
   5   0  13        0.70        0.68      5.40 o 
   6   0  13        0.22        1.07     11.24 o 
  -3   1  13        0.93        1.33     12.36 o 
  -2   1  13        7.71        3.28     11.21 o 
  -1   1  13        4.41        5.82      5.88 o 
   0   1  13       11.24        7.21      6.34 o 
   1   1  13        8.71        9.19      6.17 o 
   2   1  13        1.21        1.55      6.20 o 
   3   1  13        0.88        5.83      7.74 o 
   4   1  13       20.11       10.58      5.85 o 
   5   1  13        0.04        5.09      5.73 o 
   6   1  13        0.00       -0.87      6.94 o 
   7   1  13        0.01       12.14     11.35 o 
  -2   2  13       12.16       18.36     15.02 o 
  -1   2  13        4.46        1.74      7.13 o 
   0   2  13        1.52       -2.85      4.71 o 
   1   2  13        3.08       -1.57      3.78 o 
   2   2  13        0.66        6.81      4.66 o 
   3   2  13        7.63        9.82      6.15 o 
   4   2  13       11.28       13.35      6.50 o 
   5   2  13        0.60        0.01      4.87 o 
   6   2  13        0.12        6.22     12.89 o 
   7   2  13        7.95       15.62      8.16 o 
   8   2  13        0.99        1.07      6.39 o 
  -2   3  13        1.39       -5.74      5.74 o 
  -1   3  13       25.58       35.25      8.37 o 
   0   3  13       35.40       36.10      8.20 o 
   1   3  13        0.19        0.13      4.61 o 
   2   3  13       10.80       11.25      9.79 o 
   3   3  13        1.59       -6.44      6.44 o 
   4   3  13       28.25       34.06      9.24 o 
   5   3  13       13.35       10.94      5.94 o 
   6   3  13        0.26       -3.42      4.70 o 
   7   3  13        1.06        4.66      5.71 o 
   8   3  13        8.34       23.70      9.17 o 
   9   3  13        0.00        9.91     10.62 o 
  -3   4  13       16.00       14.50     10.68 o 
  -2   4  13       19.73       29.39     10.36 o 
  -1   4  13        2.23        7.65      8.03 o 
   0   4  13       32.13       41.38     12.30 o 
   1   4  13       26.60       29.99      8.93 o 
   2   4  13       29.09       29.82      7.99 o 
   3   4  13       27.27       23.23      6.65 o 
   4   4  13       68.05       61.34      9.94 o 
   5   4  13        4.22        5.76      5.33 o 
   6   4  13       12.55        7.35      6.04 o 
   7   4  13        1.63        6.92      9.51 o 
   8   4  13        1.11       -3.95      4.28 o 
   9   4  13        5.69       10.08      7.54 o 
  10   4  13        0.33        4.70      9.32 o 
  -3   5  13        3.44       -1.13      8.25 o 
  -1   5  13       34.21       25.65     10.08 o 
   0   5  13        0.09        1.71      6.40 o 
   1   5  13       40.06       41.38      8.22 o 
   2   5  13        6.28        8.44      5.78 o 
   3   5  13        0.00        1.64      4.38 o 
   4   5  13        3.13        3.72      4.85 o 
   5   5  13       19.98       19.06      6.27 o 
   6   5  13        1.33       -1.59      4.31 o 
   7   5  13       11.44       26.64      6.85 o 
   8   5  13        4.38       -2.49      3.98 o 
   9   5  13        0.02        1.26      4.36 o 
  10   5  13        6.56       14.83      9.32 o 
  -2   6  13        8.16        4.90      9.67 o 
  -1   6  13       60.30       75.17     14.47 o 
   0   6  13       13.66        4.84      7.82 o 
   1   6  13        0.12       -3.64      6.28 o 
   2   6  13       30.62       43.99      8.58 o 
   3   6  13        0.66        8.69      6.02 o 
   4   6  13        0.09       -2.84      4.23 o 
   5   6  13       23.73       31.17      7.91 o 
   6   6  13       27.37       28.60      6.85 o 
   7   6  13        0.20        2.34      5.24 o 
   8   6  13       17.50       20.36      6.78 o 
   9   6  13        3.56       12.82     11.66 o 
  10   6  13        1.72        4.18      4.92 o 
  -1   7  13        0.53       -5.99      8.33 o 
   0   7  13       38.78       48.96     12.92 o 
   1   7  13       19.73       24.85      9.68 o 
   2   7  13        0.07       -4.67      5.36 o 
   3   7  13       18.62       18.06      8.42 o 
   4   7  13       17.01       15.83      5.79 o 
   5   7  13        2.39        9.10      4.98 o 
   6   7  13        8.15        1.99      4.50 o 
   7   7  13       39.87       50.39      8.83 o 
   8   7  13        4.53        4.50     10.62 o 
   9   7  13        4.75        5.55      5.63 o 
  10   7  13        2.23       -0.99     11.69 o 
   0   8  13        0.84       -4.41      7.26 o 
   2   8  13        0.13       -3.71      3.71 o 
   3   8  13        0.46       -2.26      5.12 o 
   4   8  13       29.03       35.12     10.17 o 
   5   8  13       48.82       66.95     10.15 o 
   6   8  13        0.82       18.08      5.70 o 
   7   8  13        5.20        4.39      6.13 o 
   8   8  13        8.10        3.72      5.47 o 
   9   8  13        0.06        8.65      5.02 o 
  10   8  13        6.51       17.63     14.22 o 
   0   9  13       24.06       32.58     13.90 o 
   1   9  13        4.16        8.75      8.48 o 
   3   9  13       23.08       14.97      8.02 o 
   4   9  13        3.27        7.21      7.29 o 
   5   9  13       33.25       38.14     10.08 o 
   6   9  13       17.74       41.93      8.49 o 
   7   9  13        4.88        5.91     13.50 o 
   8   9  13       19.86        9.12      7.66 o 
   9   9  13        7.90        0.44      7.58 o 
  10   9  13        1.10       -0.87     10.28 o 
   1  10  13        3.88        5.91      9.55 o 
   2  10  13        0.19        6.98      8.69 o 
   3  10  13       38.11       54.59     13.00 o 
   4  10  13        1.96        9.12      6.86 o 
   5  10  13        3.66        1.39      5.62 o 
   6  10  13        0.61        1.21      5.56 o 
   7  10  13       30.67       32.89     13.99 o 
   8  10  13        9.12        1.73      7.93 o 
   9  10  13       10.38       19.84     10.43 o 
  10  10  13        0.15       10.78     12.60 o 
   3  11  13        2.77        6.52      9.18 o 
   4  11  13       58.33       94.13     16.93 o 
   5  11  13        0.96        6.48      6.92 o 
   6  11  13       11.04        6.43      6.87 o 
   7  11  13        4.75       14.33      8.29 o 
   8  11  13       17.62       28.99     10.46 o 
   9  11  13        8.31       23.91     11.50 o 
   4  12  13        1.83        6.55      8.17 o 
   5  12  13        1.11        1.04      7.73 o 
   0   0  14        4.76        3.70      7.93 o 
   1   0  14        0.60        1.71      6.94 o 
   2   0  14        9.86       13.89      8.58 o 
   0   1  14        1.44       -1.67      6.47 o 
   1   1  14        0.21        3.89     10.17 o 
   2   1  14        0.67        0.81      5.76 o 
   3   1  14        3.23        4.36      9.63 o 
   4   1  14        5.47       -4.92      5.44 o 
  -1   2  14        1.30        3.29      7.25 o 
   0   2  14       26.80       45.76     10.68 o 
   1   2  14       11.06       10.24     11.21 o 
   2   2  14        0.13        0.55      4.91 o 
   3   2  14        0.04        4.10      5.45 o 
   4   2  14       22.36       26.47     13.51 o 
   5   2  14        3.85       -1.46      6.32 o 
   6   2  14        3.59        8.13     17.96 o 
  -1   3  14        8.71       10.31      9.78 o 
   0   3  14        3.30       -4.85      4.85 o 
   1   3  14       14.16       14.60      7.16 o 
   2   3  14        3.17        0.88      5.31 o 
   3   3  14        5.85        3.03      4.96 o 
   4   3  14       11.86       16.47      6.86 o 
   5   3  14       73.18       76.46     12.33 o 
   6   3  14        2.46       -1.18      6.43 o 
   7   3  14        1.83       14.19      7.55 o 
  -1   4  14       29.35       41.49     13.49 o 
   0   4  14       18.96       26.73     11.36 o 
   1   4  14        0.94        2.46      5.49 o 
   2   4  14       21.04       17.38      7.68 o 
   3   4  14        3.22        0.24      4.55 o 
   4   4  14       22.66       26.77      7.87 o 
   5   4  14        3.44        6.35      5.06 o 
   6   4  14       22.01       24.51      9.47 o 
   7   4  14        0.95        3.01      6.89 o 
   8   4  14        2.73        4.08      6.51 o 
  -1   5  14        4.49       11.41      7.90 o 
   0   5  14       37.91       56.43     14.82 o 
   1   5  14        9.10       -0.14      6.87 o 
   2   5  14        8.21       13.89      6.71 o 
   3   5  14        8.85       -2.68      5.29 o 
   4   5  14        0.73        7.33     14.42 o 
   5   5  14       15.91       15.28      6.57 o 
   6   5  14        4.99        4.56      5.68 o 
   7   5  14       20.68       16.84      6.85 o 
   8   5  14        0.82        4.01      7.04 o 
   9   5  14        0.18        1.51      8.66 o 
  -1   6  14       28.78       25.42     12.16 o 
   0   6  14        0.00       -6.55      6.55 o 
   1   6  14       24.39       36.05     11.62 o 
   2   6  14        0.73        0.82      6.61 o 
   3   6  14        9.29        6.98      9.06 o 
   4   6  14        0.84       -1.97      8.55 o 
   5   6  14        4.46        3.59      5.98 o 
   6   6  14        1.75        9.88      6.07 o 
   7   6  14        2.70       11.91      6.48 o 
   8   6  14       23.36       33.09      8.50 o 
   9   6  14        0.69       -6.55      7.93 o 
   0   7  14        6.60       13.70      8.78 o 
   1   7  14        0.14        0.06      8.75 o 
   2   7  14       33.94       31.30     11.07 o 
   3   7  14        0.34        0.66      5.07 o 
   4   7  14       11.43       10.32      6.32 o 
   5   7  14        3.29        8.04     10.01 o 
   6   7  14        2.13        1.33      5.17 o 
   7   7  14        7.57        4.84      4.67 o 
   8   7  14       11.70       23.10      7.10 o 
   9   7  14        3.22        3.65      6.61 o 
   1   8  14        6.78       10.63      8.40 o 
   2   8  14       11.04        4.61      8.68 o 
   3   8  14       20.63        8.14      7.33 o 
   4   8  14        0.73        1.08      6.69 o 
   5   8  14       14.67       23.04     16.64 o 
   6   8  14        4.38        7.58      6.07 o 
   7   8  14        2.22       10.94      6.31 o 
   8   8  14        1.33        5.20      9.48 o 
   9   8  14        5.39       12.59      8.21 o 
   3   9  14        0.00        0.49      8.84 o 
   4   9  14       82.66       64.66     14.76 o 
   5   9  14        1.06        4.22      6.95 o 
   6   9  14        5.19        3.83      5.67 o 
   7   9  14        1.31        1.92      9.13 o 
   8   9  14       12.98       11.62      9.25 o 
   9   9  14        2.33       13.29     13.61 o 
   4  10  14        1.29        1.70     11.30 o 
   5  10  14       88.78       99.58     17.77 o 
   6  10  14        2.59        2.78      6.52 o 
   7  10  14        0.55        6.00     10.57 o 
   8  10  14        6.15       11.27      6.03 o 
   9  10  14        3.47       12.11     13.20 o 
   4  11  14       21.15       31.44     12.02 o 
   6  11  14       13.84       16.86     10.66 o 
   7  11  14        2.34       -5.71      7.85 o 
   9  11  14        8.17       20.56     13.78 o 
   5  12  14       10.10       28.63     12.07 o 
   6  12  14        0.49        4.45      7.26 o 
   1   3  15        6.39        6.31      9.47 o 
   2   3  15        0.00        0.04      6.80 o 
   3   3  15       22.60       22.70      8.89 o 
   4   3  15       17.54       -2.91     10.79 o 
   1   4  15       13.81       13.50      8.85 o 
   2   4  15        7.37       11.44      7.16 o 
   3   4  15       16.60        8.59      7.75 o 
   4   4  15        6.50        8.18      7.59 o 
   5   4  15        2.32        0.11      6.88 o 
   1   5  15        1.56        8.17      8.31 o 
   2   5  15       10.37        4.40      6.79 o 
   3   5  15        1.93       -1.22      5.86 o 
   4   5  15        9.84        1.90     11.06 o 
   5   5  15        2.71       -0.81      7.31 o 
   6   5  15        0.09        4.72      7.94 o 
   2   6  15        1.99       -0.57      8.51 o 
   3   6  15       18.07        8.51      6.56 o 
   4   6  15        5.40        3.50      7.40 o 
   5   6  15        6.40        3.89      6.78 o 
   6   6  15       11.01        9.66      7.37 o 
   7   6  15        0.31       -0.21      8.07 o 
   3   7  15        5.65       12.56      9.49 o 
   4   7  15       16.93       34.19     11.64 o 
   5   7  15        5.74        5.58      7.38 o 
   6   7  15        4.24        5.20      8.00 o 
   7   7  15        6.74        8.67      9.17 o 
   8   7  15        4.52        4.84     11.09 o 
   3   8  15        1.04       -8.17      8.80 o 
   4   8  15        2.56        6.72     10.25 o 
   5   8  15       38.11       64.40     11.68 o 
   6   8  15        2.86       -3.90      9.31 o 
   7   8  15        4.11        2.64      7.74 o 
   8   8  15        2.53        6.76      8.04 o 
   5   9  15        0.01        1.83      9.53 o 
   6   9  15       24.00       25.30     12.37 o 
   7   9  15        0.28        1.79      9.53 o 
   8   9  15        0.65        2.98     12.71 o 
   6  10  15        1.16       -8.29      9.20 o 
   7  10  15        4.80        6.63     11.00 o 
   8  10  15        1.51       -2.62      6.85 o 
   4   6  16        6.21       17.35     16.79 o 
   5   7  16        0.55      -10.62     12.05 o 
                                                 
